# Supplementary material for: Evolution of leaf warbler songs (Aves: Phylloscopidae)
Source: Ecol Evol. 2015 Jan 20;5(3):781–98. doi: 10.1002/ece3.1400 (PMC4328779; doi:10.1002/ece3.1400)
Supplement: Supplementary file 1 [file ece30005-0781-sd1.xlsx]

## Sheet: Table S1 PCA song
	PC1	PC2	PC3	PC4	PC5	PC6	PC7	PC8	PC9	PC10
tges	0.246628	-0.360017	0.130117	0.213611	0.474009	0.488249	-0.462324	0.264903	0.00302901	0.00205405
tmax	-0.5228	-0.156385	-0.163406	0.210973	0.267085	-0.018761	0.23183	0.139132	0.0978347	0.6904
tmin	-0.530157	-0.161089	-0.120415	0.0761267	0.340798	0.0290658	0.243087	0.039961	-0.113596	-0.694341
zel	0.334803	-0.404672	0.0170491	-0.253033	0.146053	0.291494	0.602617	-0.414745	0.122236	0.0585458
zeltype	0.167916	-0.00383869	0.0718681	0.877049	-0.0375519	-0.156406	0.0846093	-0.400513	0.00474346	-0.0628086
fmax	-0.120231	-0.560248	0.122761	0.0667205	-0.487048	-0.119556	-0.0518363	0.232341	0.570873	-0.134426
fmin	-0.170341	-0.383723	-0.475043	-0.0328565	-0.364355	0.186162	-0.319385	-0.347032	-0.449927	0.0686488
dfmax	-0.101324	-0.2258	0.683175	0.0200445	-0.196578	-0.0285882	0.18794	0.174328	-0.598685	0.0895658
dfmin	-0.393617	0.069076	0.476334	-0.185341	0.128425	0.0646597	-0.359317	-0.603474	0.250984	0.0457396
fmodend	-0.189281	0.373269	0.0453208	0.17476	-0.374152	0.772681	0.184362	0.0863868	0.113159	-0.0310687
Standard deviation	1.6599	1.4797	1.3044	1.0595	0.94518	0.83631	0.64384	0.42271	0.169	0.12981
Proportion of Variance	0.2755	0.219	0.1701	0.1123	0.08934	0.06994	0.04145	0.01787	0.00286	0.00169
Cumulative Proportion	0.2755	0.4945	0.6646	0.7769	0.86619	0.93614	0.97759	0.99546	0.99831	1

## Sheet: Table S2 PCA structure
	PC1	PC2	PC3	PC4	PC5
tges	0.322314	-0.688341	0.104657	-0.64103	0.0206531
tmax	-0.599275	-0.355771	0.0820353	0.116746	0.702807
tmin	-0.594449	-0.377436	-0.0547233	0.0747834	-0.703978
zel	0.399175	-0.49119	-0.39669	0.664276	0.027683
zeltype	0.155796	-0.12605	0.90662	0.358602	-0.0963567
Standard deviation	1.5081	1.1236	1.0326	0.6118	0.14972
Proportion of Variance	0.4549	0.2525	0.2132	0.07486	0.00448
Cumulative Proportion	0.4549	0.7074	0.9207	0.99552	1

## Sheet: Table S3 PCA frequencies
	PC1	PC2	PC3	PC4	PC5
fmax	0.492373	-0.549202	0.0890273	-0.254207	0.619192
fmin	-0.0349254	-0.633771	0.519496	0.30554	-0.483615
dfmax	0.698948	0.111149	-0.14792	-0.365713	-0.586082
dfmin	0.516502	0.355199	0.201322	0.731852	0.175847
fmodend	-0.0323606	0.397733	0.812273	-0.415537	0.0911223
Standard deviation	1.3412	1.3004	0.9884	0.70476	0.19095
Proportion of Variance	0.3598	0.3382	0.1954	0.09934	0.00729
Cumulative Proportion	0.3598	0.698	0.8934	0.99271	1

## Sheet: Table S4 Taxa
taxon	cytochrome b	12S rDNA	myoglobin intron II	label
Phylloscopus affinis affinis (Tickell, 1833)	EU851090	JF505336	JF505364	Ph_affinis
Phylloscopus amoenus (Hartert, 1929)	AY887676	AY887669	AY887683	amoenus
Phylloscopus armandii armandii (Milne-Edwards, 1865)	EU851092	JF505333	JF505361	armandii
Phylloscopus armandii perplexus Ticehurst, 1934	EU851087	JF505331	JF505358	perplexus
Phylloscopus bonelli (Vieillot, 1819)	L77127	AY635093	DQ008554	bonelli
Phylloscopus borealis (Blasius, 1858)	KP267733	AY635094	KP267737	borealis
Phylloscopus borealoides Portenko, 1950	KP267732	AY887670	KP267741	borealoides
Phylloscopus calciatilis Alström et al., 2009	KP267730	KP267718	-	calciatilis
Phylloscopus canariensis (Hartwig, 1886)	EU851076	JF505327	JF505359	canariensis
Phylloscopus cantator (Tickell, 1833)	AY656208	AY656178	AY887687	cantator
Phylloscopus chloronotus (Gray & Gray, 1847)	AY583255	JF505340	JF505368	chloronotus
Phylloscopus claudiae (La Touche, 1922)	AY656213	AY656179	AY887688	claudiae
Phylloscopus collybita brevirostris (Strickland, 1837)	KP267721	KP267715	KP267744	brevirostris
Phylloscopus collybita caucasicus Loskot, 1991	Z73481	-	-	caucasicus
Phylloscopus collybita collybita (Vieillot, 1817)	Z73487	EF027321	DQ125966	collybita
Phylloscopus collybita tristis Blyth, 1843	Z73482	-	-	tristis
Phylloscopus coronatus (Temminck & Schlegel, 1847)	KP267722	AY635096	KP267736	coronatus
Phylloscopus davisoni (Oates, 1889)	AY656214	AY656180	AY887691	davisoni
Phylloscopus emeiensis Alström & Olsson, 1995	AY656218	AY656184	AY887693	emeiensis
Phylloscopus examinandus Stresemann, 1913	AB362434	-	-	examinandus
Phylloscopus forresti Rothschild, 1921	AY583251	JF505338	JF505367	forresti
Phylloscopus fuligiventer weigoldi Stresemann, 1923	EU851095	JF505329	JF505357	weigoldi
Phylloscopus fuscatus fuscatus (Blyth, 1842)	EU851093	JF505330	JF505356	fuscatus
Phylloscopus fuscatus robustus Stresemann, 1923	EU851096	JF505332	JF505360	robustus
Phylloscopus goodsoni Hartert, 1910	AY656226	AY656187	AY887696	goodsoni
Phylloscopus griseolus Blyth, 1847	EU851091	JF505334	JF505363	griseolus
Phylloscopus hainanus Olsson, Alström & Colston, 1993	AY656229	AY656188	AY887697	hainanus
Phylloscopus humei humei (Brooks, 1878)	KP267725	KP267716	KP267748	humei
Phylloscopus humei mandellii (Brooks, 1879)	KP267726	KP267713	KP267745	mandellii
Phylloscopus ibericus Ticehurst, 1937	AJ004325	-	-	ibericus
Phylloscopus ijimae (Stejneger, 1892)	L77142	AY635098	AY887698	ijimae
Phylloscopus inornatus (Blyth, 1842)	KP267727	KP267714	KP267735	inornatus
Phylloscopus kansuensis Meise, 1933	AY583245	JF505339	JF505369	kansuensis
Phylloscopus maculipennis (Blyth, 1867)	AY635055	AY635100	KP267740	maculipennis
Phylloscopus maforensis guilianetti (New Guinea) (Salvadori, 1896)	AY656224	AY656186	AY887695	poliocephalus
Phylloscopus magnirostris Blyth, 1843	AY635056	AY635101	KP267747	magnirostris
Phylloscopus nitidus Blyth, 1843	EF502039	AY887672	-	nitidus
Phylloscopus occipitalis (Blyth, 1845)	Y10735	AY635102	AY887703	occipitalis
Phylloscopus occisinensis Martens, Sun & Päckert, 2008	EU851088	JF505335	JF505365	occisinensis
Phylloscopus ogilviegranti disturbans (La Touche, 1922)	EU851085	AY656183	AY887692	disturbans
Phylloscopus ogilviegranti ogilviegranti (La Touche, 1922)	AY656216	AY656182	AY887704	ogilviegranti
Phylloscopus orientalis (Brehm, 1855)	KP267731	AY887673	KP267746	orientalis
Phylloscopus plumbeitarsus Swinhoe, 1861	AY656230	AY656189	AY887706	plumbeitarsus
Phylloscopus proregulus (Pallas, 1811)	AY635058	AY887708	AY887708	proregulus
Phylloscopus pulcher vegetus (China) Bangs, 1913	KJ567546	JF505342	KP267738	pulcher_China
Phylloscopus pulcher pulcher (Nepal) Blyth, 1845	KJ567578	KP267712	KP267743	pulcher_Nepal
Phylloscopus reguloides assamensis Hartert, 1921	AY656231	AY656191	AY887684	assamensis
Phylloscopus reguloides reguloides (Blyth, 1842)	AY656237	AY656194	AY887709	reguloides
Phylloscopus reguloides ticehursti Delacour & Greenway, 1939	AY656242	AY656200	AY887716	ticehursti
Phylloscopus ricketti (Slater, 1897)	AY656239	AY656197	AY887711	ricketti
Phylloscopus ruficapilla (Sundevall, 1850)	AY635060	AY635105	AY887712	ruficapilla
Phylloscopus sarasinorum (Meyer & Wiglesworth, 1896)	AY656198	AY656240	AY887713	sarasinorum
Phylloscopus schwarzi (Radde, 1863)	AY635061	AY635106	AY887715	schwarzi
Phylloscopus sibilatrix (Bechstein, 1792)	Z73491	AY635107	-	sibilatrix
Phylloscopus sindianus lorenzii (Lorenz, 1887)	Z73478	-	HQ706261	lorenzii
Phylloscopus sindianus sindianus Brooks, 1880	L77136	-	-	sindianus
Phylloscopus subaffinis Ogilvie-Grant, 1900	EU851086	JF505337	JF505362	subaffinis
Phylloscopus subviridis (Brooks, 1872)	KJ456398	-	-	subviridis
Phylloscopus tenellipes Swinhoe, 1860	AY903607	AY656199	AY887714	tenellipes
Phylloscopus trivirgatus benguetensis (Moseley, 1891)	AY656204	AY656177	-	benguetensis
Phylloscopus trivirgatus trivirgatus Strickland, 1849	AY656201	AY656244	AY887717	trivirgatus
Phylloscopus trochiloides obscuratus Stresemann, 1929	JF828082	-	-	obscuratus
Phylloscopus trochiloides trochiloides (Sundevall, 1837)	KP267728	AY903609	KP267739	trochiloides
Phylloscopus trochiloides viridanus Blyth, 1843	KP267729	KP267717	KP267734	viridanus
Phylloscopus trochilus (Linnaeus, 1758)	AY606191	AY635108	JF505366	trochilus
Phylloscopus tytleri Brooks, 1871	AY887679	AY887674	AY887720	tytleri
Phylloscopus umbrovirens (Rüppell, 1840)	AY635062	AY635109	AY887721	umbrovirens
Phylloscopus xanthodryas (Swinhoe, 1863)	AB362458	-	-	xanthodryas
Phylloscopus xanthoschistos xanthoschistos (Gray & Gray, 1847)	AY635091	AY635138	AY887723	xanthoschistos
Phylloscopus yunnanensis La Touche, 1922	AY583264	JF505341	JF505370	yunnanensis
Seicercus affinis (Moore, 1854)	AY606146	JF505345	JF505355	S_affinis
Seicercus burkii (Burton, 1836)	AY635064	AY635111	DQ008553	burkii
Seicercus castaniceps (Hodgson, 1845)	AY635067	AY635113	AY887724	castaniceps
Seicercus grammiceps (Strickland, 1849)	AY606139	JF505326	JF505349	grammiceps
Seicercus omeiensis Martens, Eck, Päckert & Sun, 1999	AY606176	JF505347	JF505350	omeiensis
Seicercus poliogenys (Himalaya) (Blyth, 1847)	AY635079	AY635127	AY887725	poliogenys
Seicercus soror Alström & Olsson, 1999	AY606141	JF505344	JF505352	soror
Seicercus tephrocephalus (Anderson, 1871)	AY606170	JF505343	JF505354	tephrocephalus
Seicercus valentini (Hartert, 1907)	AY606180	JF505348	JF505353	valentini
Seicercus whistleri Ticehurst, 1925	AY635090	AY635137	AY887726	whistleri
Acrocephalus dumetorum Blyth, 1849	AJ004773	AY887668	AY887682

## Sheet: Table S5 Model settings
	myo	cytb	12S rRNA
model	GTR + I + G	GTR + I + G	GTR + I
πA	0.3336	0.2873	0.226
πC	0.4087	0.3645	0.307
πT	0.0928	0.1501	0.174
πG	0.165	0.1982	0.293
α	0.732	1.9697	–
I	0.5662	0.5838	1
R(a)[A-C]	0.3984	3.598	1
R(b)[A-G]	12.4441	11.9253	20.4
R(c)[A-T]	1.0413	4.9027	1
R(d)[C-G]	0.3695	1.5067	1
R(e)[C-T]	11.5611	36.1455	4.9

## Sheet: Table S6 Means per taxon
taxon	notaxon	clade	tges	tmax	tmin	zel	zeltges	zeltype	fmax	fmin	fmean	df	dfmax	dfmin	fmodend	complexity1	complexity2	complexity3	length	mass	migration	region	lat_max	lat_min	lat_mean	lat_equator	long_max	long_min	long_mean	ele_max	ele_min	ele_mean	habitat
magnirostris	1	1	1.66817	0.210848	0.161074	5	3.01814	1	5.52793	4.00048	4.76421	1.52745	0.964469	0.658308	-0.577556	1.38704	0.2	0.149858	12.75	11.6	2	2	38	25	31.5	31.5	107	71	89	3700	1800	2750	5
tenellipes	2	1	1.77091	0.0384833	0.0222333	50.3333	28.2733	2	6.60007	5.07553	5.8378	1.52453	1.30917	0.776133	0.0114667	1.70883	0.0397351	0.486924	10.5	11.8	2	1	54	37	45.5	45.5	141	121	131	1800	0	900	3
borealoides	3	1	2.37508	0.257353	0.175449	8.42222	3.56867	1	7.47299	3.9289	5.70094	3.54409	0.965767	0.7619	-0.605867	1.3672	0.118734	0.118319	11.5	9.8	2	1	54	32	43	43	148	130	139	1800	900	1350	3
xanthodryas	4	1	1.63516	0.073392	0.025472	29.36	17.8968	3.36	5.18956	3.17976	4.18466	2.0098	1.79296	0.75872	0.06928	2.62221	0.114441	0.352864	12.5	10.9	2	1	41	31	36	36	142	129	135.5	2500	1500	2000	4
borealis	5	1	2.09804	0.052456	0.033408	63.24	30.2676	2.88	5.87044	2.67984	4.27514	3.1906	2.90452	1.27812	0.09984	1.92133	0.0455408	0.52277	12.5	10.9	2	1	71	42	56.5	56.5	221	19	120	2500	0	1250	5
examinandus	6	1	2.02624	0.0838	0.01136	57	27.9656	3.48	6.8488	3.0052	4.927	3.8436	3.3456	1.4712	0.0288	4.82541	0.0610526	0.492499	12.5	10.9	2	1	56	42	49	49	159	140	149.5	1000	0	500	5
viridanus	7	2	2.65704	0.14608	0.05448	18.84	7.0936	9.24	8.324	2.9892	5.6566	5.3348	4.5096	2.3672	-0.0492	2.29319	0.490446	0.362404	10.75	7.1	2	2	64	37	50.5	50.5	98	12	55	2450	0	1225	2
nitidus	8	2	2.00259	0.187873	0.0654733	11.14	5.65447	7.93333	7.97033	2.6906	5.33047	5.27973	4.99453	2.83613	0.0624667	2.31525	0.712148	0.449482	10.5	8	2	1	45	34	39.5	39.5	68	30	49	3000	800	1900	5
plumbeitarsus	9	2	3.00832	0.16204	0.046	23.12	7.6824	14.28	7.7088	2.9112	5.31	4.7976	3.98	1.4356	-0.3588	3.14748	0.617647	0.435732	11.75	9	2	1	59	37	48	48	143	93	118	4000	0	2000	4
obscuratus	10	2	1.966	0.1526	0.07524	13.2	6.7596	4.52	7.8492	2.8768	5.363	4.9724	4.7092	2.9348	0.14	1.81639	0.342424	0.282876	10.75	7.1	1	2	38	25	31.5	31.5	106	98	102	3050	1900	2475	5
trochiloides	11	2	1.34702	0.121743	0.0702286	10.8762	8.17362	2.57143	7.40181	3.29314	5.34748	4.10867	3.64514	2.25476	0.419333	1.67508	0.236427	0.253236	10.75	7.1	1	2	33	25	29	29	101	76	88.5	4100	3000	3550	5
emeiensis	12	3	2.3412	0.0594667	0.0357333	34.4667	15.13	1.8	6.12467	3.012	4.56833	3.11267	2.79	1.52333	0.185333	1.74784	0.0522244	0.276049	11.5	10	1	2	29	24	26.5	26.5	112	102	107	2000	1000	1500	5
coronatus	13	4	1.67419	0.353092	0.130199	6.03141	3.74572	3.20224	7.33081	3.14305	5.23693	4.18776	3.57361	2.18274	0.449607	2.17458	0.530928	0.327341	11.5	10.1	2	1	54	25	39.5	39.5	145	101	123	2000	500	1250	3
ijimae	14	4	1.4534	0.2164	0.1888	5.6	3.854	1.4	7.944	2.974	5.459	4.97	4.942	3.304	0.756	1.32097	0.25	0.188665	11.5	8.7	1	1	34	29	31.5	31.5	139	129	134	900	0	450	5
umbrovirens	15	5	1.76729	0.111258	0.0564358	12.4	7.0295	3.7	7.12137	2.26168	4.69153	4.85968	3.44918	1.22705	-0.847017	2.39118	0.298387	0.265316	11	8.6	0	4	21	-7	7	7	48	28	38	3600	2100	2850	4
ruficapilla	16	5	1.44419	0.1144	0.04744	11.2933	7.88666	3.6	6.25653	2.83827	4.5474	3.41827	2.75973	0.957333	0.220533	2.6471	0.318772	0.289668	11.5	7.7	0	4	-2	-34	-18	18	39	19	29	2350	0	1175	3
burkii	17	6	0.76436	0.12434	0.08152	5.34	6.99652	2.26	7.4134	2.445	4.9292	4.9552	4.356	2.8954	0.1462	1.51486	0.423221	0.327188	11.5	7.3	2	2	31	25	28	28	94	77	85.5	3000	1150	2075	5
tephrocephalus	18	6	1.21691	0.124397	0.0627086	10.56	8.6044	2.14286	6.98049	2.08063	4.53056	4.90949	4.29323	2.90557	0.101514	1.73066	0.202922	0.2436	10.5	7.3	1	3	34	21	27.5	27.5	114	92	103	2500	1200	1850	5
poliogenys	19	6	1.30559	0.116186	0.0493557	10.7143	8.14517	4.06857	7.84239	3.1	5.47119	4.73686	4.0272	1.79147	-0.440143	2.30102	0.379733	0.324419	10.5	6.3	1	2	29	26	27.5	27.5	95	85	90	2100	1100	1600	5
S_affinis	20	6	1.42292	0.14474	0.0737233	8.82333	6.28256	3.32333	5.52703	2.60813	4.06758	2.91587	2.54603	1.49613	-0.0097	1.83251	0.376653	0.29211	11.5	7	1	2	29	11	20	20	119	88	103.5	1820	1000	1410	5
whistleri	21	6	0.895467	0.115267	0.0647333	6.8	7.60444	2.83333	5.67367	2.35267	4.01317	3.31833	2.868	1.63167	0.0553333	1.76918	0.416667	0.333953	11.5	7.3	1	2	33	20	26.5	26.5	97	74	85.5	3500	2000	2750	5
valentini	22	6	0.909114	0.145246	0.0726	4.68286	5.1545	2.53429	5.16534	1.84106	3.5032	3.30283	2.80283	1.86534	0.0138	1.75161	0.541184	0.355741	11.5	7.3	2	2	35	21	28	28	118	99	108.5	3200	1800	2500	5
omeiensis	23	6	0.891376	0.137601	0.0669743	6.74553	7.49219	3.33359	7.24604	1.99176	4.6189	5.29493	4.48068	2.47524	0.71747	1.93237	0.494193	0.370863	11.5	7.3	2	2	35	28	31.5	31.5	109	102	105.5	2600	1200	1900	5
soror	24	6	1.10943	0.1492	0.0753289	7.46444	6.74607	3.19111	7.32024	2.1846	4.75242	5.13022	3.92022	2.08004	-0.0270222	1.93266	0.427508	0.325195	11.5	7.3	2	2	34	26	30	30	118	102	110	1850	600	1225	5
grammiceps	25	7	1.30148	0.2145	0.0512917	6.41667	4.93624	1.875	8.36208	5.76396	7.06302	2.59063	1.8	0.93875	1.13708	3.0497	0.292208	0.227647	10	5	0	3	1	8	4.5	4.5	115	99	107	2500	800	1650	5
castaniceps	26	7	1.29819	0.181294	0.051873	6.45238	4.9091	2.02778	9.81234	6.85353	8.33294	2.95655	2.32091	1.17171	-0.445714	2.73787	0.314268	0.238229	9.5	5.3	1	2	30	-1	14.5	14.5	118	79	98.5	2750	1200	1975	5
benguetensis	27	8	1.32333	0.223667	0.136	9.33333	7.35835	9	7.30333	3.14	5.22167	4.16333	3.91333	0.956667	1.63333	2.8676	0.964286	0.603698	10.5	9	0	3	18	16	17	17	122	120	121	2300	800	1550	5
sarasinorum	28	8	1.75844	0.218956	0.0584111	10.3556	6.16778	6.05556	6.228	2.46644	4.34722	3.76156	2.62767	0.972111	0.533333	3.22579	0.584764	0.394269	11	10.8	0	3	1	-6	-2.5	2.5	126	119	122.5	3500	600	2050	5
poliocephalus	29	8	1.01917	0.177125	0.0768	6.95	6.80008	6.95	6.84075	2.998	4.91937	3.84275	3.121	1.11875	1.24225	2.54802	1	0.612333	10.5	10.8	0	3	0	-10	-5	5	150	131	140.5	2000	1200	1600	5
amoenus	30	8	0.463278	0.102167	0.051	3.77778	8.41885	3.77778	7.37333	3.47833	5.42583	3.895	3.38111	1.215	-0.417222	2.39304	1	0.639074	11.5	10.8	0	3	-7	-8	-7.5	7.5	57	56	56.5	1740	1200	1470	5
trivirgatus	31	8	2.26508	0.254688	0.0576875	14.275	6.46341	12.675	7.25796	2.80037	5.02917	4.45758	3.35846	0.993875	-0.768958	3.89705	0.887916	0.550729	10.5	9	0	3	6	-9	-1.5	1.5	117	95	106	3300	460	1880	5
davisoni	32	8	1.56333	0.175333	0.132667	9.56733	6.24	3.762	7.91439	3.31893	5.61666	5.61666	3.94888	2.2431	0.486209	1.54103	0.393213	0.299687	10.5	6.4	1	3	26	18	22	22	100	97	98.5	2200	500	1350	5
xanthoschistos	33	8	1.312	0.2205	0.0885	7.302	5.5675	6.303	8.68705	3.47983	6.08344	6.08344	4.35376	2.31433	-0.0370715	2.18637	0.863188	0.523565	10.5	7.03	1	2	29	26	27.5	27.5	87	83	85	3050	1150	2100	3
hainanus	34	8	1.1575	0.201667	0.0633333	8.555	7.4225	6.29667	8.43037	3.39296	5.91167	5.91167	3.7573	1.67542	-1.47747	2.71341	0.736022	0.490626	11	6.4	0	3	19	18	18.5	18.5	110	108	109	1500	640	1070	5
ogilviegranti	35	8	1.8216	0.236	0.07	8.85	5.912	7.05	8.9846	3.97745	6.48102	5.00715	3.70467	1.2259	-0.5628	3.19671	0.79661	0.495967	10.5	6.4	1	3	28	11	19.5	19.5	118	108	113	2000	1300	1650	5
disturbans	36	8	1.414	0.23	0.0905263	7.82263	5.63263	5.58421	8.71441	3.43889	6.07665	6.07665	3.99402	1.65503	0.206267	2.47698	0.713853	0.449974	10.5	6.4	1	3	34	28	31	31	108	102	105	2000	1300	1650	5
reguloides	37	9	1.594	0.142	0.0828	10.9272	6.8582	3.7752	8.40321	3.39265	5.89793	5.01056	4.63386	2.44083	-0.119488	1.80673	0.345486	0.286036	11.25	7.8	1	2	32	25	28.5	28.5	92	76	84	3660	1750	2705	5
assamensis	38	9	1.612	0.144	0.104	9.534	5.916	3.516	8.34553	3.65355	5.99954	4.69198	4.26478	3.17203	0.04235	1.36456	0.368785	0.282121	11.25	7.8	1	2	27	21	24	24	98	93	95.5	2980	2415	2697.5	5
ticehursti	39	9	1.66556	0.188889	0.0977778	9.92889	5.98111	3.55333	7.65591	3.24697	5.45144	4.40893	4.02054	2.70337	0.0252644	1.70953	0.357878	0.277743	11.25	7.8	0	2	27	11	19	19	109	97	103	3300	2200	2750	5
claudiae	40	9	1.89433	0.164328	0.0897015	11.2352	6.0197	3.86269	8.09921	3.26913	5.68417	4.83008	4.5062	2.31534	-0.119078	1.88909	0.343801	0.271342	11.25	7.8	2	2	40	28	34	34	123	102	112.5	3200	1350	2275	5
goodsoni	41	9	2.11	0.175	0.081	13.771	6.54	6.264	8.25401	2.77147	5.51274	5.48254	4.74054	2.19013	0.939229	2.1625	0.454869	0.335471	11.25	7.8	1	3	34	22	28	28	118	108	113	1800	900	1350	5
occipitalis	42	9	1.867	0.146	0.057	14.037	7.557	2	8.63627	3.12279	5.87953	5.51348	4.64608	2.85538	0.159015	2.09427	0.142481	0.196077	12	9	2	2	38	30	34	34	77	64	70.5	3200	1800	2500	4
ricketti	43	10	1.57201	0.1624	0.05245	7.92	5.04137	3	7.8098	3.1806	5.4952	4.626	3.7101	1.1298	-0.5559	3.19007	0.378788	0.272674	10.5	6	2	2	36	21	28.5	28.5	119	98	108.5	1500	650	1075	5
cantator	44	10	1.30839	0.138613	0.0461867	7.77333	6.00456	3.16	8.26147	3.40547	5.83347	4.85173	4.3396	1.16093	0.2832	3.36959	0.406518	0.30245	10.5	6	1	2	28	18	23	23	103	85	94	2000	300	1150	5
calciatilis	45	10	1.768	0.16896	0.10344	8.32	5.3816	4.28	6.5872	2.7268	4.657	3.8604	2.342	1.0028	-1.5688	1.98444	0.514423	0.346112	10.5	6	0	3	23	16	19.5	19.5	107	102	104.5	1200	80	640	5
maculipennis	46	11	0.793516	0.147788	0.100204	4.88	6.176	2.72	8.23836	3.28896	5.76366	4.9494	3.49076	2.06788	-1.0822	1.58148	0.557377	0.380712	9.5	5.1	1	2	33	23	28	28	106	74	90	3500	1800	2650	5
pulcher_China	47	11	3.19278	0.0256957	0.0107391	96.1304	30.1096	1.91304	10.1209	2.72913	6.425	7.39174	5.98391	1.26652	-2.36304	3.5587	0.0199005	0.50734	10.5	6.8	1	2	40	22	31	31	109	90	99.5	4300	2100	3200	3
pulcher_Nepal	48	11	3.1952	0.04425	0.015	65	20.976	1.05	9.09536	3.6715	6.38343	5.544	4.6825	1.005	-1.087	3.8046	0.0161538	0.354586	10.5	6.8	1	2	34	27	30.5	30.5	90	74	82	4300	2100	3200	3
mandellii	49	11	1.43021	1.42976	1.42976	1	0.702759	1	9.55586	5.17	7.36293	4.38586	4.5631	4.41759	0	1.01647	1	0.511609	10.5	6	2	2	37	25	31	31	108	96	102	3380	2350	2865	4
humei	50	11	1.18867	1.15115	1.15115	1	0.871111	1	8.8563	5.24778	7.05204	3.60852	3.60519	3.60519	0	1	1	0.51439	10.5	6	2	2	52	26	39	39	92	66	79	3980	2000	2990	4
inornatus	51	11	1.40744	0.5906	0.35488	3.64	1.96	2.68	8.5088	3.7868	6.1478	4.722	4.4808	2.4456	0.1952	1.74821	0.736264	0.40051	10.5	6.4	2	1	71	41	56	56	174	55	114.5	2440	1000	1720	5
subviridis	52	11	3.02709	0.0843593	0.0156944	46.4574	15.1376	3.08333	9.78731	4.04693	6.91712	5.74039	4.84111	1.17278	-1.27096	4.7515	0.066369	0.283247	9.5	5.5	1	2	37	31	34	34	77	70	73.5	2700	2100	2400	4
kansuensis	53	11	3.33216	0.0559533	0.022	48.5133	14.6164	3.16	9.9052	3.55413	6.72967	6.35107	4.63913	1.05533	-2.06987	3.46961	0.0651367	0.274021	9.5	5.1	2	2	38	43	40.5	40.5	104	100	102	3200	1700	2450	5
proregulus	54	11	2.10048	0.12212	0.05692	19.06	7.6976	3.1	7.4026	2.7024	5.0525	4.7002	3.4294	1.74	-0.6784	2.05819	0.162644	0.208481	9.5	6	2	1	64	40	52	52	154	80	117	1700	0	850	4
chloronotus	55	11	2.68743	0.04975	0.01625	49.0714	18.5268	2	9.77071	6.07393	7.92232	3.69679	3.19571	1.40179	-0.726429	2.67064	0.0407569	0.326428	9.5	5.1	1	2	36	26	31	31	95	72	83.5	4200	2200	3200	4
forresti	56	11	3.3512	0.06685	0.0173	59.15	17.8885	2.5	9.163	3.7715	6.46725	5.3915	4.8255	1.5355	0.0745	3.50339	0.0422654	0.316638	9.5	5.1	1	2	34	24	29	29	109	96	102.5	4000	1950	2975	4
yunnanensis	57	11	2.4927	0.07425	0.05805	14.05	5.725	1.15	7.2735	2.6815	4.9775	4.592	4.7355	3.2615	-0.1215	1.3655	0.0818505	0.135498	9.5	5.1	2	2	41	28	34.5	34.5	119	101	110	4000	1950	2975	5
tytleri	58	12	0.5386	0.13316	0.04072	4.28	7.9708	4.24	8.6604	2.562	5.6112	6.0984	5.6924	1.8552	2.4728	3.16924	0.990654	0.626999	11	7.2	2	2	39	29	34	34	77	70	73.5	3600	2400	3000	4
occisinensis	59	13	0.9082	0.135697	0.0889028	6.4917	7.2397	1.25111	6.93996	2.39763	4.6688	4.54233	4.63028	3.95478	-0.233167	1.34858	0.192725	0.215957	10.5	7.3	1	2	36	24	30	30	103	97	100	4500	3000	3750	2
griseolus	60	13	1.06724	0.12602	0.10093	5.61	5.22739	1.4	5.7143	2.0951	3.9047	3.6161	3.1721	2.6634	-0.0587	1.21979	0.249554	0.21113	10.75	7.6	2	1	47	31	39	39	99	66	82.5	4575	2590	3582.5	1
Ph_affinis	61	13	0.8545	0.132747	0.155907	6.6563	7.9019	1.12372	6.89446	2.78507	4.83977	4.10939	4.2468	3.6956	-0.136667	1.0003	0.16882	0.214944	10.5	7	1	2	29	26	27.5	27.5	91	83	87	4880	3050	3965	1
perplexus	62	13	1.00917	0.09744	0.049703	10.7378	10.6286	2.70905	7.36536	2.09962	4.73249	5.27	4.69809	2.98688	-0.18073	1.76668	0.252291	0.301722	12	9.4	1	2	30	20	25	25	103	93	98	3150	1200	2175	2
armandii	63	13	0.89415	0.13485	0.04057	9.19048	10.2175	2.9	7.37373	2.56195	4.96784	4.81	4.29022	2.17984	-0.6996	2.64601	0.315544	0.326558	12	9.4	2	2	39	27	33	33	117	102	109.5	3150	1200	2175	2
schwarzi	64	13	1.26224	0.06764	0.03072	16.2	12.8591	3.08	5.5256	1.3016	3.4136	4.224	3.536	1.8336	1.2092	2.06513	0.190123	0.307485	13	11.5	2	1	56	37	46.5	46.5	144	82	113	2000	0	1000	3
robustus	65	14	1.75304	0.17078	0.17078	6.49286	3.70377	1.7119	6.49349	1.98942	4.24146	4.50407	4.52015	3.53838	0.173038	1.13873	0.26366	0.193014	11.5	8.75	2	2	38	30	34	34	104	102	103	4000	1800	2900	2
fuscatus	66	14	1.0983	0.132796	0.132796	5.99676	5.46003	1.39092	6.5994	2.17527	4.38733	4.36556	4.44908	3.5401	0.0978176	1.12838	0.231945	0.206168	11.5	8.75	2	1	67	33	50	50	12	81	46.5	1800	600	1200	2
weigoldi	67	14	1.61696	0.154647	0.154647	6.87943	4.25454	2.57612	7.97226	2.59434	5.2833	5.37792	5.3094	3.98312	0.0905123	1.16649	0.374468	0.257516	11.5	9.25	1	2	36	30	33	33	101	98	99.5	3550	2900	3225	1
subaffinis	68	15	1.3659	0.177229	0.153914	6.8	5.03086	1.02857	6.11343	3.33286	4.72314	2.78057	2.74171	2.3	-0.0611429	1.17176	0.151261	0.158737	10.75	6.2	1	2	38	20	29	29	121	96	108.5	3600	1800	2700	2
trochilus	69	16	3.07308	0.174612	0.057572	19.72	6.434	8.68	7.33452	2.09784	4.71618	5.23668	3.54164	1.11636	-2.89736	3.10271	0.440162	0.326366	11.75	8.7	2	1	70	40	55	55	177	-10	83.5	1000	0	500	3
canariensis	70	16	2.3788	0.10835	0.0819081	10.0143	4.31112	2.89524	6.45453	2.27397	4.36425	4.18057	4.07069	2.68739	-0.0245952	1.41878	0.289111	0.215772	11.75	8.7	0	1	18	27	22.5	22.5	-15	-18	-16.5	2000	0	1000	3
lorenzii	71	16	3.53524	0.143476	0.100072	12.28	3.4948	5.84	6.9108	2.86256	4.88668	4.04824	3.85876	1.99152	0.03776	1.68566	0.47557	0.295517	11.25	7.55	2	1	45	37	41	41	50	38	44	2400	1420	1910	3
sindianus	72	16	3.29576	0.139804	0.079324	10.08	3.088	5.8	7.9922	2.87036	5.43128	5.12184	4.45996	2.27764	0.23012	1.8603	0.575397	0.33871	11.25	7.55	2	1	46	35	40.5	40.5	83	64	73.5	4400	1800	3100	3
brevirostris	73	16	3.88543	0.152556	0.100244	11.6	3.08356	5.15556	6.50378	2.74978	4.62678	3.754	3.57867	2.51756	0.563333	1.47166	0.444444	0.27316	11.5	8.3	1	1	41	38	39.5	39.5	38	29	33.5	1800	500	1150	5
caucasicus	74	16	3.82184	0.155003	0.0958771	12.1714	3.20229	4.51429	7.0502	2.84931	4.94976	4.20089	4.09763	2.9014	0.2854	1.51449	0.370892	0.238346	11.5	8.3	1	1	43	34	38.5	38.5	61	39	50	1800	300	1050	5
collybita	75	16	4.62868	0.164604	0.091264	13.2	2.902	3.44	7.462	2.95208	5.20704	4.50992	4.41348	3.17316	0.19988	1.59724	0.260606	0.178242	11.5	8.3	1	1	59	38	48.5	48.5	27	-10	8.5	2000	0	1000	4
tristis	76	16	5.31014	0.151815	0.0643881	32.7857	6.16776	6.32381	6.34547	2.64405	4.49476	3.70141	3.28509	1.44912	-0.0438905	2.31238	0.192883	0.198329	11.5	8.3	2	1	71	46	58.5	58.5	144	55	99.5	2000	0	1000	4
ibericus	77	16	2.19069	0.127016	0.056316	9.96	4.5476	3.08	6.37032	2.85956	4.61494	3.51076	3.3382	2.00928	0.44592	1.9584	0.309237	0.229742	11.5	7.7	2	1	43	32	37.5	37.5	10	-9	0.5	2300	100	1200	3
orientalis	78	17	1.08775	0.205485	0.06359	17.85	14.8885	1.7	5.7933	2.6685	4.2309	3.1248	2.89985	2.0644	-0.08595	2.31805	0.0952381	0.293567	11.5	8.5	2	1	45	32	38.5	38.5	42	14	28	1800	800	1300	5
bonelli	79	17	0.813297	0.0795275	0.0491844	11.9563	15.1849	1.25625	7.09551	2.91387	5.00469	4.18164	4.09229	3.12337	-0.276019	1.46357	0.105071	0.30338	11.5	8.7	2	1	49	30	39.5	39.5	26	-9	8.5	1900	0	950	5
sibilatrix	80	17	4.01079	0.061068	0.049416	47.28	11.9128	1.2	8.79552	2.8074	5.80146	5.98812	5.51616	2.11548	-1.64	1.92166	0.0253807	0.209482	12	9.2	2	1	67	41	54	54	91	-9	41	1500	0	750	5
