# Supplementary material for: Evolution of leaf warbler songs (Aves: Phylloscopidae)
Source: Ecol Evol. 2015 Jan 20;5(3):781–98. doi: 10.1002/ece3.1400 (PMC4328779; doi:10.1002/ece3.1400)
Supplement: Supplementary file 2 [file ece30005-0781-sd2.txt]

> model1 <- lm(tges ~ length + mass + migration + region + lat_max + lat_min + lat_mean + lat_equator + long_max + long_min + long_mean + ele_max + ele_min + ele_mean + habitat)
> summary(model1)

Call:
lm(formula = tges ~ length + mass + migration + region + lat_max + 
    lat_min + lat_mean + lat_equator + long_max + long_min + 
    long_mean + ele_max + ele_min + ele_mean + habitat)

Residuals:
     Min       1Q   Median       3Q      Max 
-1.57493 -0.57518 -0.05538  0.50906  2.12228 

Coefficients: (3 not defined because of singularities)
              Estimate Std. Error t value Pr(>|t|)   
(Intercept)  1.8215737  2.0665744   0.881  0.38123   
length      -0.1827044  0.1945454  -0.939  0.35103   
mass         0.0369004  0.0918090   0.402  0.68902   
migration   -0.7666404  0.2296152  -3.339  0.00138 **
region      -0.0038494  0.2287897  -0.017  0.98663   
lat_max     -0.0002478  0.0202207  -0.012  0.99026   
lat_min      0.0168626  0.0163502   1.031  0.30609   
lat_mean            NA         NA      NA       NA   
lat_equator  0.0543092  0.0308142   1.762  0.08255 . 
long_max    -0.0023838  0.0035567  -0.670  0.50501   
long_min    -0.0016570  0.0039731  -0.417  0.67796   
long_mean           NA         NA      NA       NA   
ele_max      0.0003415  0.0001637   2.086  0.04080 * 
ele_min     -0.0003604  0.0001859  -1.939  0.05675 . 
ele_mean            NA         NA      NA       NA   
habitat      0.1286340  0.0944443   1.362  0.17776   
---
Signif. codes:  0 ‘***’ 0.001 ‘**’ 0.01 ‘*’ 0.05 ‘.’ 0.1 ‘ ’ 1

Residual standard error: 0.8044 on 67 degrees of freedom
Multiple R-squared:  0.417,     Adjusted R-squared:  0.3126 
F-statistic: 3.994 on 12 and 67 DF,  p-value: 0.0001185

> (model2 <- step(model1))
Start:  AIC=-23.01
tges ~ length + mass + migration + region + lat_max + lat_min + 
    lat_mean + lat_equator + long_max + long_min + long_mean + 
    ele_max + ele_min + ele_mean + habitat


Step:  AIC=-23.01
tges ~ length + mass + migration + region + lat_max + lat_min + 
    lat_mean + lat_equator + long_max + long_min + long_mean + 
    ele_max + ele_min + habitat


Step:  AIC=-23.01
tges ~ length + mass + migration + region + lat_max + lat_min + 
    lat_mean + lat_equator + long_max + long_min + ele_max + 
    ele_min + habitat


Step:  AIC=-23.01
tges ~ length + mass + migration + region + lat_max + lat_min + 
    lat_equator + long_max + long_min + ele_max + ele_min + habitat

              Df Sum of Sq    RSS     AIC
- lat_max      1    0.0001 43.356 -25.006
- region       1    0.0002 43.356 -25.006
- mass         1    0.1045 43.461 -24.814
- long_min     1    0.1126 43.469 -24.799
- long_max     1    0.2907 43.647 -24.472
- length       1    0.5707 43.927 -23.960
- lat_min      1    0.6883 44.045 -23.746
<none>                     43.356 -23.006
- habitat      1    1.2004 44.557 -22.821
- lat_equator  1    2.0101 45.366 -21.381
- ele_min      1    2.4321 45.788 -20.640
- ele_max      1    2.8154 46.172 -19.973
- migration    1    7.2137 50.570 -12.694

Step:  AIC=-25.01
tges ~ length + mass + migration + region + lat_min + lat_equator + 
    long_max + long_min + ele_max + ele_min + habitat

              Df Sum of Sq    RSS     AIC
- region       1    0.0002 43.356 -27.006
- mass         1    0.1055 43.462 -26.812
- long_min     1    0.1143 43.471 -26.795
- long_max     1    0.3257 43.682 -26.407
- length       1    0.5709 43.927 -25.959
- lat_min      1    0.6883 44.045 -25.746
<none>                     43.356 -25.006
- habitat      1    1.2028 44.559 -24.817
- ele_min      1    2.4339 45.790 -22.637
- ele_max      1    2.8153 46.172 -21.973
- lat_equator  1    3.8515 47.208 -20.197
- migration    1    7.3966 50.753 -14.405

Step:  AIC=-27.01
tges ~ length + mass + migration + lat_min + lat_equator + long_max + 
    long_min + ele_max + ele_min + habitat

              Df Sum of Sq    RSS     AIC
- mass         1    0.1143 43.471 -28.795
- long_min     1    0.1164 43.473 -28.791
- long_max     1    0.3298 43.686 -28.399
- length       1    0.5753 43.932 -27.951
- lat_min      1    0.8437 44.200 -27.464
<none>                     43.356 -27.006
- habitat      1    1.2056 44.562 -26.812
- ele_min      1    2.4641 45.821 -24.584
- ele_max      1    2.8183 46.175 -23.968
- lat_equator  1    3.8837 47.240 -22.143
- migration    1    7.5829 50.939 -16.111

Step:  AIC=-28.8
tges ~ length + migration + lat_min + lat_equator + long_max + 
    long_min + ele_max + ele_min + habitat

              Df Sum of Sq    RSS     AIC
- long_min     1    0.0871 43.558 -30.635
- long_max     1    0.2915 43.762 -30.260
- length       1    0.5909 44.062 -29.715
- lat_min      1    0.7942 44.265 -29.347
<none>                     43.471 -28.795
- habitat      1    1.1207 44.591 -28.759
- ele_min      1    2.7380 46.209 -25.909
- ele_max      1    2.8955 46.366 -25.636
- lat_equator  1    3.9539 47.425 -23.831
- migration    1    7.8689 51.340 -17.485

Step:  AIC=-30.63
tges ~ length + migration + lat_min + lat_equator + long_max + 
    ele_max + ele_min + habitat

              Df Sum of Sq    RSS     AIC
- length       1    0.5535 44.111 -31.625
- lat_min      1    0.7091 44.267 -31.343
- long_max     1    1.0479 44.606 -30.733
<none>                     43.558 -30.635
- habitat      1    1.3146 44.872 -30.256
- ele_min      1    3.1654 46.723 -27.023
- ele_max      1    3.3374 46.895 -26.729
- lat_equator  1    6.1703 49.728 -22.036
- migration    1    8.7440 52.302 -18.000

Step:  AIC=-31.62
tges ~ migration + lat_min + lat_equator + long_max + ele_max + 
    ele_min + habitat

              Df Sum of Sq    RSS     AIC
- lat_min      1    0.7819 44.893 -32.219
- long_max     1    0.9762 45.088 -31.874
<none>                     44.111 -31.625
- habitat      1    1.6325 45.744 -30.717
- ele_min      1    2.9096 47.021 -28.514
- ele_max      1    3.7678 47.879 -27.068
- lat_equator  1    6.1233 50.235 -23.226
- migration    1    9.8761 53.987 -17.462

Step:  AIC=-32.22
tges ~ migration + lat_equator + long_max + ele_max + ele_min + 
    habitat

              Df Sum of Sq    RSS     AIC
- long_max     1    1.1106 46.004 -32.264
<none>                     44.893 -32.219
- habitat      1    2.1085 47.002 -30.547
- ele_min      1    2.3382 47.232 -30.157
- ele_max      1    3.4986 48.392 -28.216
- migration    1    9.5590 54.452 -18.776
- lat_equator  1   21.0931 65.986  -3.406

Step:  AIC=-32.26
tges ~ migration + lat_equator + ele_max + ele_min + habitat

              Df Sum of Sq    RSS     AIC
<none>                     46.004 -32.264
- habitat      1    1.6383 47.642 -31.465
- ele_min      1    2.3393 48.343 -30.296
- ele_max      1    3.4436 49.448 -28.489
- migration    1   10.2272 56.231 -18.205
- lat_equator  1   20.6149 66.619  -4.643

Call:
lm(formula = tges ~ migration + lat_equator + ele_max + ele_min + 
    habitat)

Coefficients:
(Intercept)    migration  lat_equator      ele_max      ele_min      habitat  
 -0.5062369   -0.8412502    0.0727338    0.0003611   -0.0003222    0.1384877  

> summary(model2)

Call:
lm(formula = tges ~ migration + lat_equator + ele_max + ele_min + 
    habitat)

Residuals:
    Min      1Q  Median      3Q     Max 
-1.7283 -0.5168 -0.0331  0.4611  1.9678 

Coefficients:
              Estimate Std. Error t value Pr(>|t|)    
(Intercept) -0.5062369  0.6767902  -0.748 0.456833    
migration   -0.8412502  0.2074094  -4.056 0.000122 ***
lat_equator  0.0727338  0.0126307   5.758 1.82e-07 ***
ele_max      0.0003611  0.0001534   2.354 0.021252 *  
ele_min     -0.0003222  0.0001661  -1.940 0.056213 .  
habitat      0.1384877  0.0853088   1.623 0.108763    
---
Signif. codes:  0 ‘***’ 0.001 ‘**’ 0.01 ‘*’ 0.05 ‘.’ 0.1 ‘ ’ 1

Residual standard error: 0.7885 on 74 degrees of freedom
Multiple R-squared:  0.3814,    Adjusted R-squared:  0.3396 
F-statistic: 9.126 on 5 and 74 DF,  p-value: 8.543e-07

> 
> model1 <- lm(tmax ~ length + mass + migration + region + lat_max + lat_min + lat_mean + lat_equator + long_max + long_min + long_mean + ele_max + ele_min + ele_mean + habitat)
> summary(model1)

Call:
lm(formula = tmax ~ length + mass + migration + region + lat_max + 
    lat_min + lat_mean + lat_equator + long_max + long_min + 
    long_mean + ele_max + ele_min + ele_mean + habitat)

Residuals:
     Min       1Q   Median       3Q      Max 
-0.20538 -0.08856 -0.03667  0.03296  1.13571 

Coefficients: (3 not defined because of singularities)
              Estimate Std. Error t value Pr(>|t|)
(Intercept)  1.924e-01  5.156e-01   0.373    0.710
length       6.428e-03  4.854e-02   0.132    0.895
mass        -2.118e-02  2.291e-02  -0.925    0.358
migration    6.332e-02  5.729e-02   1.105    0.273
region      -3.281e-03  5.709e-02  -0.057    0.954
lat_max      4.989e-03  5.045e-03   0.989    0.326
lat_min     -4.936e-03  4.080e-03  -1.210    0.231
lat_mean            NA         NA      NA       NA
lat_equator -3.358e-03  7.689e-03  -0.437    0.664
long_max     9.082e-05  8.875e-04   0.102    0.919
long_min     1.796e-04  9.914e-04   0.181    0.857
long_mean           NA         NA      NA       NA
ele_max     -2.119e-05  4.085e-05  -0.519    0.606
ele_min      4.190e-05  4.638e-05   0.903    0.370
ele_mean            NA         NA      NA       NA
habitat      7.553e-03  2.357e-02   0.320    0.750

Residual standard error: 0.2007 on 67 degrees of freedom
Multiple R-squared:  0.1097,    Adjusted R-squared:  -0.04981 
F-statistic: 0.6877 on 12 and 67 DF,  p-value: 0.7574

> (model2 <- step(model1))
Start:  AIC=-245.12
tmax ~ length + mass + migration + region + lat_max + lat_min + 
    lat_mean + lat_equator + long_max + long_min + long_mean + 
    ele_max + ele_min + ele_mean + habitat


Step:  AIC=-245.12
tmax ~ length + mass + migration + region + lat_max + lat_min + 
    lat_mean + lat_equator + long_max + long_min + long_mean + 
    ele_max + ele_min + habitat


Step:  AIC=-245.12
tmax ~ length + mass + migration + region + lat_max + lat_min + 
    lat_mean + lat_equator + long_max + long_min + ele_max + 
    ele_min + habitat


Step:  AIC=-245.12
tmax ~ length + mass + migration + region + lat_max + lat_min + 
    lat_equator + long_max + long_min + ele_max + ele_min + habitat

              Df Sum of Sq    RSS     AIC
- region       1  0.000133 2.6995 -247.12
- long_max     1  0.000422 2.6997 -247.11
- length       1  0.000706 2.7000 -247.10
- long_min     1  0.001322 2.7006 -247.08
- habitat      1  0.004138 2.7035 -247.00
- lat_equator  1  0.007685 2.7070 -246.90
- ele_max      1  0.010841 2.7102 -246.80
- ele_min      1  0.032875 2.7322 -246.15
- mass         1  0.034446 2.7338 -246.11
- lat_max      1  0.039391 2.7387 -245.96
- migration    1  0.049218 2.7485 -245.68
- lat_min      1  0.058969 2.7583 -245.39
<none>                     2.6993 -245.12

Step:  AIC=-247.12
tmax ~ length + mass + migration + lat_max + lat_min + lat_equator + 
    long_max + long_min + ele_max + ele_min + habitat

              Df Sum of Sq    RSS     AIC
- long_max     1  0.000371 2.6998 -249.11
- length       1  0.000668 2.7001 -249.10
- long_min     1  0.001260 2.7007 -249.08
- habitat      1  0.004069 2.7035 -249.00
- lat_equator  1  0.007733 2.7072 -248.89
- ele_max      1  0.010788 2.7102 -248.80
- ele_min      1  0.032799 2.7323 -248.15
- mass         1  0.035620 2.7351 -248.07
- lat_max      1  0.040508 2.7400 -247.93
- migration    1  0.050934 2.7504 -247.62
- lat_min      1  0.068209 2.7677 -247.12
<none>                     2.6995 -247.12

Step:  AIC=-249.11
tmax ~ length + mass + migration + lat_max + lat_min + lat_equator + 
    long_min + ele_max + ele_min + habitat

              Df Sum of Sq    RSS     AIC
- length       1  0.000622 2.7005 -251.09
- long_min     1  0.004259 2.7041 -250.98
- habitat      1  0.005233 2.7051 -250.95
- lat_equator  1  0.007554 2.7074 -250.88
- ele_max      1  0.010431 2.7103 -250.80
- ele_min      1  0.032448 2.7323 -250.15
- mass         1  0.035259 2.7351 -250.07
- lat_max      1  0.047178 2.7470 -249.72
- migration    1  0.050646 2.7505 -249.62
<none>                     2.6998 -249.11
- lat_min      1  0.075292 2.7751 -248.91

Step:  AIC=-251.09
tmax ~ mass + migration + lat_max + lat_min + lat_equator + long_min + 
    ele_max + ele_min + habitat

              Df Sum of Sq    RSS     AIC
- long_min     1  0.003683 2.7041 -252.98
- habitat      1  0.005194 2.7056 -252.94
- lat_equator  1  0.007622 2.7081 -252.86
- ele_max      1  0.011475 2.7119 -252.75
- ele_min      1  0.033450 2.7339 -252.10
- lat_max      1  0.046693 2.7471 -251.72
- migration    1  0.055857 2.7563 -251.45
- mass         1  0.066126 2.7666 -251.15
<none>                     2.7005 -251.09
- lat_min      1  0.074701 2.7752 -250.91

Step:  AIC=-252.98
tmax ~ mass + migration + lat_max + lat_min + lat_equator + ele_max + 
    ele_min + habitat

              Df Sum of Sq    RSS     AIC
- habitat      1  0.005273 2.7094 -254.82
- lat_equator  1  0.011828 2.7160 -254.63
- ele_max      1  0.013997 2.7181 -254.57
- ele_min      1  0.040431 2.7446 -253.79
- lat_max      1  0.048858 2.7530 -253.55
- mass         1  0.063223 2.7674 -253.13
- migration    1  0.064346 2.7685 -253.10
<none>                     2.7041 -252.98
- lat_min      1  0.071176 2.7753 -252.90

Step:  AIC=-254.82
tmax ~ mass + migration + lat_max + lat_min + lat_equator + ele_max + 
    ele_min

              Df Sum of Sq    RSS     AIC
- lat_equator  1  0.016771 2.7262 -256.33
- ele_max      1  0.020999 2.7304 -256.21
- ele_min      1  0.038558 2.7480 -255.69
- lat_max      1  0.050542 2.7599 -255.34
- lat_min      1  0.067192 2.7766 -254.86
<none>                     2.7094 -254.82
- migration    1  0.070247 2.7797 -254.78
- mass         1  0.074178 2.7836 -254.66

Step:  AIC=-256.33
tmax ~ mass + migration + lat_max + lat_min + ele_max + ele_min

            Df Sum of Sq    RSS     AIC
- ele_max    1  0.022113 2.7483 -257.68
- lat_max    1  0.039080 2.7653 -257.19
- ele_min    1  0.049365 2.7755 -256.89
- migration  1  0.060658 2.7868 -256.57
<none>                   2.7262 -256.33
- mass       1  0.082925 2.8091 -255.93
- lat_min    1  0.123620 2.8498 -254.78

Step:  AIC=-257.68
tmax ~ mass + migration + lat_max + lat_min + ele_min

            Df Sum of Sq    RSS     AIC
- ele_min    1  0.028154 2.7765 -258.87
- lat_max    1  0.033553 2.7818 -258.71
- migration  1  0.055312 2.8036 -258.09
<none>                   2.7483 -257.68
- mass       1  0.081562 2.8298 -257.34
- lat_min    1  0.111283 2.8596 -256.51

Step:  AIC=-258.87
tmax ~ mass + migration + lat_max + lat_min

            Df Sum of Sq    RSS     AIC
- lat_max    1  0.020121 2.7966 -260.29
<none>                   2.7765 -258.87
- migration  1  0.072789 2.8492 -258.80
- lat_min    1  0.101239 2.8777 -258.00
- mass       1  0.125217 2.9017 -257.34

Step:  AIC=-260.29
tmax ~ mass + migration + lat_min

            Df Sum of Sq    RSS     AIC
<none>                   2.7966 -260.29
- lat_min    1  0.087837 2.8844 -259.82
- mass       1  0.116634 2.9132 -259.02
- migration  1  0.143706 2.9403 -258.28

Call:
lm(formula = tmax ~ mass + migration + lat_min)

Coefficients:
(Intercept)         mass    migration      lat_min  
   0.326930    -0.022498     0.086156    -0.003506  

> summary(model2)

Call:
lm(formula = tmax ~ mass + migration + lat_min)

Residuals:
     Min       1Q   Median       3Q      Max 
-0.21209 -0.07899 -0.03861  0.03679  1.15315 

Coefficients:
             Estimate Std. Error t value Pr(>|t|)   
(Intercept)  0.326930   0.106945   3.057  0.00308 **
mass        -0.022498   0.012637  -1.780  0.07901 . 
migration    0.086156   0.043597   1.976  0.05176 . 
lat_min     -0.003506   0.002269  -1.545  0.12650   
---
Signif. codes:  0 ‘***’ 0.001 ‘**’ 0.01 ‘*’ 0.05 ‘.’ 0.1 ‘ ’ 1

Residual standard error: 0.1918 on 76 degrees of freedom
Multiple R-squared:  0.07758,   Adjusted R-squared:  0.04117 
F-statistic: 2.131 on 3 and 76 DF,  p-value: 0.1033

> 
> model1 <- lm(tmin ~ length + mass + migration + region + lat_max + lat_min + lat_mean + lat_equator + long_max + long_min + long_mean + ele_max + ele_min + ele_mean + habitat)
> summary(model1)

Call:
lm(formula = tmin ~ length + mass + migration + region + lat_max + 
    lat_min + lat_mean + lat_equator + long_max + long_min + 
    long_mean + ele_max + ele_min + ele_mean + habitat)

Residuals:
     Min       1Q   Median       3Q      Max 
-0.16453 -0.08079 -0.03759  0.02873  1.19472 

Coefficients: (3 not defined because of singularities)
              Estimate Std. Error t value Pr(>|t|)
(Intercept) -8.080e-04  5.220e-01  -0.002    0.999
length       1.260e-02  4.914e-02   0.256    0.798
mass        -1.931e-02  2.319e-02  -0.833    0.408
migration    5.558e-02  5.800e-02   0.958    0.341
region       1.015e-03  5.779e-02   0.018    0.986
lat_max      3.528e-03  5.108e-03   0.691    0.492
lat_min     -4.371e-03  4.130e-03  -1.058    0.294
lat_mean            NA         NA      NA       NA
lat_equator -3.209e-04  7.783e-03  -0.041    0.967
long_max    -2.759e-04  8.984e-04  -0.307    0.760
long_min     3.535e-04  1.004e-03   0.352    0.726
long_mean           NA         NA      NA       NA
ele_max     -1.729e-05  4.135e-05  -0.418    0.677
ele_min      5.843e-05  4.695e-05   1.244    0.218
ele_mean            NA         NA      NA       NA
habitat      2.973e-03  2.386e-02   0.125    0.901

Residual standard error: 0.2032 on 67 degrees of freedom
Multiple R-squared:  0.111,     Adjusted R-squared:  -0.04821 
F-statistic: 0.6972 on 12 and 67 DF,  p-value: 0.7485

> (model2 <- step(model1))
Start:  AIC=-243.16
tmin ~ length + mass + migration + region + lat_max + lat_min + 
    lat_mean + lat_equator + long_max + long_min + long_mean + 
    ele_max + ele_min + ele_mean + habitat


Step:  AIC=-243.16
tmin ~ length + mass + migration + region + lat_max + lat_min + 
    lat_mean + lat_equator + long_max + long_min + long_mean + 
    ele_max + ele_min + habitat


Step:  AIC=-243.16
tmin ~ length + mass + migration + region + lat_max + lat_min + 
    lat_mean + lat_equator + long_max + long_min + ele_max + 
    ele_min + habitat


Step:  AIC=-243.16
tmin ~ length + mass + migration + region + lat_max + lat_min + 
    lat_equator + long_max + long_min + ele_max + ele_min + habitat

              Df Sum of Sq    RSS     AIC
- region       1  0.000013 2.7663 -245.16
- lat_equator  1  0.000070 2.7664 -245.16
- habitat      1  0.000641 2.7669 -245.14
- length       1  0.002713 2.7690 -245.08
- long_max     1  0.003893 2.7702 -245.05
- long_min     1  0.005123 2.7714 -245.01
- ele_max      1  0.007214 2.7735 -244.95
- lat_max      1  0.019703 2.7860 -244.59
- mass         1  0.028629 2.7949 -244.34
- migration    1  0.037915 2.8042 -244.07
- lat_min      1  0.046252 2.8125 -243.84
- ele_min      1  0.063934 2.8302 -243.33
<none>                     2.7663 -243.16

Step:  AIC=-245.16
tmin ~ length + mass + migration + lat_max + lat_min + lat_equator + 
    long_max + long_min + ele_max + ele_min + habitat

              Df Sum of Sq    RSS     AIC
- lat_equator  1  0.000069 2.7664 -247.16
- habitat      1  0.000653 2.7670 -247.14
- length       1  0.002752 2.7691 -247.08
- long_max     1  0.003898 2.7702 -247.05
- long_min     1  0.005205 2.7715 -247.01
- ele_max      1  0.007234 2.7735 -246.95
- lat_max      1  0.019865 2.7862 -246.59
- mass         1  0.030874 2.7972 -246.27
- migration    1  0.038474 2.8048 -246.06
- lat_min      1  0.056413 2.8227 -245.55
- ele_min      1  0.064837 2.8311 -245.31
<none>                     2.7663 -245.16

Step:  AIC=-247.16
tmin ~ length + mass + migration + lat_max + lat_min + long_max + 
    long_min + ele_max + ele_min + habitat

            Df Sum of Sq    RSS     AIC
- habitat    1  0.000798 2.7672 -249.14
- length     1  0.002763 2.7691 -249.08
- long_max   1  0.003977 2.7704 -249.04
- long_min   1  0.005851 2.7722 -248.99
- ele_max    1  0.007165 2.7735 -248.95
- mass       1  0.031167 2.7975 -248.26
- lat_max    1  0.035579 2.8020 -248.14
- migration  1  0.040083 2.8065 -248.01
- ele_min    1  0.065932 2.8323 -247.28
<none>                   2.7664 -247.16
- lat_min    1  0.075643 2.8420 -247.00

Step:  AIC=-249.14
tmin ~ length + mass + migration + lat_max + lat_min + long_max + 
    long_min + ele_max + ele_min

            Df Sum of Sq    RSS     AIC
- length     1  0.002782 2.7700 -251.06
- long_max   1  0.003301 2.7705 -251.04
- long_min   1  0.005369 2.7725 -250.98
- ele_max    1  0.009451 2.7766 -250.86
- mass       1  0.033957 2.8011 -250.16
- lat_max    1  0.035596 2.8028 -250.11
- migration  1  0.041658 2.8088 -249.94
- ele_min    1  0.065836 2.8330 -249.25
<none>                   2.7672 -249.14
- lat_min    1  0.074846 2.8420 -249.00

Step:  AIC=-251.06
tmin ~ mass + migration + lat_max + lat_min + long_max + long_min + 
    ele_max + ele_min

            Df Sum of Sq    RSS     AIC
- long_max   1  0.003621 2.7736 -252.95
- long_min   1  0.004196 2.7742 -252.94
- ele_max    1  0.011302 2.7812 -252.73
- lat_max    1  0.034274 2.8042 -252.07
- migration  1  0.048779 2.8187 -251.66
- mass       1  0.049890 2.8198 -251.63
- ele_min    1  0.068411 2.8384 -251.10
<none>                   2.7700 -251.06
- lat_min    1  0.073421 2.8434 -250.96

Step:  AIC=-252.95
tmin ~ mass + migration + lat_max + lat_min + long_min + ele_max + 
    ele_min

            Df Sum of Sq    RSS     AIC
- long_min   1  0.001025 2.7746 -254.92
- ele_max    1  0.012373 2.7860 -254.59
- lat_max    1  0.031233 2.8048 -254.06
- mass       1  0.051759 2.8253 -253.47
- migration  1  0.052110 2.8257 -253.46
- lat_min    1  0.069810 2.8434 -252.96
<none>                   2.7736 -252.95
- ele_min    1  0.074929 2.8485 -252.82

Step:  AIC=-254.92
tmin ~ mass + migration + lat_max + lat_min + ele_max + ele_min

            Df Sum of Sq    RSS     AIC
- ele_max    1  0.014014 2.7886 -256.52
- lat_max    1  0.030333 2.8049 -256.05
- mass       1  0.050851 2.8255 -255.47
- migration  1  0.055534 2.8301 -255.34
- lat_min    1  0.069115 2.8437 -254.95
<none>                   2.7746 -254.92
- ele_min    1  0.085322 2.8599 -254.50

Step:  AIC=-256.52
tmin ~ mass + migration + lat_max + lat_min + ele_min

            Df Sum of Sq    RSS     AIC
- lat_max    1  0.026472 2.8151 -257.76
- mass       1  0.050000 2.8386 -257.10
- migration  1  0.051504 2.8401 -257.06
- lat_min    1  0.061694 2.8503 -256.77
<none>                   2.7886 -256.52
- ele_min    1  0.096146 2.8848 -255.81

Step:  AIC=-257.76
tmin ~ mass + migration + lat_min + ele_min

            Df Sum of Sq    RSS     AIC
- lat_min    1  0.035238 2.8503 -258.77
- mass       1  0.049665 2.8647 -258.36
<none>                   2.8151 -257.76
- ele_min    1  0.075915 2.8910 -257.63
- migration  1  0.123505 2.9386 -256.33

Step:  AIC=-258.77
tmin ~ mass + migration + ele_min

            Df Sum of Sq    RSS     AIC
- mass       1  0.042357 2.8927 -259.59
<none>                   2.8503 -258.77
- ele_min    1  0.088338 2.9387 -258.33
- migration  1  0.097781 2.9481 -258.07

Step:  AIC=-259.59
tmin ~ migration + ele_min

            Df Sum of Sq    RSS     AIC
<none>                   2.8927 -259.59
- migration  1   0.08821 2.9809 -259.18
- ele_min    1   0.14497 3.0377 -257.68

Call:
lm(formula = tmin ~ migration + ele_min)

Coefficients:
(Intercept)    migration      ele_min  
 -9.718e-03    4.638e-02    4.903e-05  

> summary(model2)

Call:
lm(formula = tmin ~ migration + ele_min)

Residuals:
     Min       1Q   Median       3Q      Max 
-0.15999 -0.06123 -0.03321  0.02070  1.23150 

Coefficients:
              Estimate Std. Error t value Pr(>|t|)  
(Intercept) -9.718e-03  5.514e-02  -0.176   0.8606  
migration    4.638e-02  3.027e-02   1.532   0.1295  
ele_min      4.903e-05  2.496e-05   1.964   0.0531 .
---
Signif. codes:  0 ‘***’ 0.001 ‘**’ 0.01 ‘*’ 0.05 ‘.’ 0.1 ‘ ’ 1

Residual standard error: 0.1938 on 77 degrees of freedom
Multiple R-squared:  0.07039,   Adjusted R-squared:  0.04625 
F-statistic: 2.915 on 2 and 77 DF,  p-value: 0.06019

> 
> model1 <- lm(zel ~ length + mass + migration + region + lat_max + lat_min + lat_mean + lat_equator + long_max + long_min + long_mean + ele_max + ele_min + ele_mean + habitat)
> summary(model1)

Call:
lm(formula = zel ~ length + mass + migration + region + lat_max + 
    lat_min + lat_mean + lat_equator + long_max + long_min + 
    long_mean + ele_max + ele_min + ele_mean + habitat)

Residuals:
    Min      1Q  Median      3Q     Max 
-31.509  -9.387  -3.089   4.222  73.446 

Coefficients: (3 not defined because of singularities)
             Estimate Std. Error t value Pr(>|t|)  
(Intercept) 18.159658  42.095583   0.431   0.6676  
length      -7.139984   3.962839  -1.802   0.0761 .
mass         3.160199   1.870126   1.690   0.0957 .
migration   -9.218370   4.677202  -1.971   0.0529 .
region       2.213455   4.660387   0.475   0.6364  
lat_max     -0.301357   0.411891  -0.732   0.4669  
lat_min      0.231986   0.333049   0.697   0.4885  
lat_mean           NA         NA      NA       NA  
lat_equator  1.189870   0.627678   1.896   0.0623 .
long_max     0.063825   0.072449   0.881   0.3815  
long_min    -0.003873   0.080930  -0.048   0.9620  
long_mean          NA         NA      NA       NA  
ele_max      0.006180   0.003335   1.853   0.0682 .
ele_min     -0.003110   0.003786  -0.821   0.4144  
ele_mean           NA         NA      NA       NA  
habitat      2.069419   1.923807   1.076   0.2859  
---
Signif. codes:  0 ‘***’ 0.001 ‘**’ 0.01 ‘*’ 0.05 ‘.’ 0.1 ‘ ’ 1

Residual standard error: 16.39 on 67 degrees of freedom
Multiple R-squared:  0.2702,    Adjusted R-squared:  0.1395 
F-statistic: 2.068 on 12 and 67 DF,  p-value: 0.03117

> (model2 <- step(model1))
Start:  AIC=459.24
zel ~ length + mass + migration + region + lat_max + lat_min + 
    lat_mean + lat_equator + long_max + long_min + long_mean + 
    ele_max + ele_min + ele_mean + habitat


Step:  AIC=459.24
zel ~ length + mass + migration + region + lat_max + lat_min + 
    lat_mean + lat_equator + long_max + long_min + long_mean + 
    ele_max + ele_min + habitat


Step:  AIC=459.24
zel ~ length + mass + migration + region + lat_max + lat_min + 
    lat_mean + lat_equator + long_max + long_min + ele_max + 
    ele_min + habitat


Step:  AIC=459.24
zel ~ length + mass + migration + region + lat_max + lat_min + 
    lat_equator + long_max + long_min + ele_max + ele_min + habitat

              Df Sum of Sq   RSS    AIC
- long_min     1      0.61 17990 457.24
- region       1     60.57 18050 457.51
- lat_min      1    130.27 18120 457.82
- lat_max      1    143.73 18133 457.88
- ele_min      1    181.13 18171 458.04
- long_max     1    208.39 18198 458.16
- habitat      1    310.69 18300 458.61
<none>                     17990 459.24
- mass         1    766.72 18756 460.58
- length       1    871.62 18861 461.03
- ele_max      1    922.28 18912 461.24
- lat_equator  1    964.88 18955 461.42
- migration    1   1043.00 19033 461.75

Step:  AIC=457.24
zel ~ length + mass + migration + region + lat_max + lat_min + 
    lat_equator + long_max + ele_max + ele_min + habitat

              Df Sum of Sq   RSS    AIC
- region       1     59.97 18050 455.51
- lat_min      1    137.96 18128 455.86
- lat_max      1    144.26 18135 455.88
- ele_min      1    198.62 18189 456.12
- habitat      1    328.09 18318 456.69
- long_max     1    337.54 18328 456.73
<none>                     17990 457.24
- mass         1    778.43 18769 458.63
- length       1    892.54 18883 459.12
- ele_max      1    990.38 18981 459.53
- lat_equator  1   1039.42 19030 459.74
- migration    1   1144.41 19135 460.18

Step:  AIC=455.51
zel ~ length + mass + migration + lat_max + lat_min + lat_equator + 
    long_max + ele_max + ele_min + habitat

              Df Sum of Sq   RSS    AIC
- lat_min      1     88.61 18139 453.90
- lat_max      1    173.37 18224 454.28
- ele_min      1    174.09 18224 454.28
- habitat      1    339.86 18390 455.00
- long_max     1    433.17 18483 455.41
<none>                     18050 455.51
- mass         1    719.54 18770 456.64
- length       1    870.30 18921 457.28
- ele_max      1    969.70 19020 457.70
- lat_equator  1   1039.92 19090 457.99
- migration    1   1227.03 19277 458.77

Step:  AIC=453.9
zel ~ length + mass + migration + lat_max + lat_equator + long_max + 
    ele_max + ele_min + habitat

              Df Sum of Sq   RSS    AIC
- ele_min      1    126.77 18266 452.46
- lat_max      1    165.40 18304 452.63
- habitat      1    402.64 18542 453.66
- long_max     1    410.46 18549 453.69
<none>                     18139 453.90
- mass         1    696.32 18835 454.92
- length       1    868.45 19007 455.64
- ele_max      1    923.33 19062 455.87
- migration    1   1189.89 19329 456.99
- lat_equator  1   1636.83 19776 458.81

Step:  AIC=452.46
zel ~ length + mass + migration + lat_max + lat_equator + long_max + 
    ele_max + habitat

              Df Sum of Sq   RSS    AIC
- lat_max      1    157.40 18423 451.15
- long_max     1    390.46 18656 452.15
- habitat      1    426.10 18692 452.30
<none>                     18266 452.46
- mass         1    817.93 19084 453.96
- length       1    892.89 19159 454.28
- ele_max      1    986.59 19252 454.67
- migration    1   1284.56 19550 455.90
- lat_equator  1   1721.47 19987 457.67

Step:  AIC=451.15
zel ~ length + mass + migration + lat_equator + long_max + ele_max + 
    habitat

              Df Sum of Sq   RSS    AIC
- long_max     1     292.4 18715 450.41
- habitat      1     429.6 18853 450.99
<none>                     18423 451.15
- mass         1     866.3 19289 452.82
- length       1     881.6 19305 452.89
- ele_max      1     958.8 19382 453.20
- migration    1    1436.3 19859 455.15
- lat_equator  1    4130.7 22554 465.33

Step:  AIC=450.41
zel ~ length + mass + migration + lat_equator + ele_max + habitat

              Df Sum of Sq   RSS    AIC
<none>                     18715 450.41
- habitat      1     626.9 19342 451.04
- ele_max      1    1001.7 19717 452.58
- length       1    1213.4 19929 453.43
- mass         1    1272.4 19988 453.67
- migration    1    1305.9 20021 453.80
- lat_equator  1    4320.6 23036 465.02

Call:
lm(formula = zel ~ length + mass + migration + lat_equator + 
    ele_max + habitat)

Coefficients:
(Intercept)       length         mass    migration  lat_equator      ele_max  
  32.314893    -8.023674     3.685140    -9.609781     1.033118     0.004458  
    habitat  
   2.778947  

> summary(model2)

Call:
lm(formula = zel ~ length + mass + migration + lat_equator + 
    ele_max + habitat)

Residuals:
    Min      1Q  Median      3Q     Max 
-31.419  -9.396  -2.722   3.891  73.082 

Coefficients:
             Estimate Std. Error t value Pr(>|t|)    
(Intercept) 32.314893  35.921243   0.900 0.371289    
length      -8.023674   3.688140  -2.176 0.032828 *  
mass         3.685140   1.654200   2.228 0.028979 *  
migration   -9.609781   4.257901  -2.257 0.027006 *  
lat_equator  1.033118   0.251660   4.105 0.000104 ***
ele_max      0.004458   0.002255   1.977 0.051856 .  
habitat      2.778947   1.777100   1.564 0.122200    
---
Signif. codes:  0 ‘***’ 0.001 ‘**’ 0.01 ‘*’ 0.05 ‘.’ 0.1 ‘ ’ 1

Residual standard error: 16.01 on 73 degrees of freedom
Multiple R-squared:  0.2408,    Adjusted R-squared:  0.1784 
F-statistic: 3.859 on 6 and 73 DF,  p-value: 0.002125

> 
> model1 <- lm(zeltges ~ length + mass + migration + region + lat_max + lat_min + lat_mean + lat_equator + long_max + long_min + long_mean + ele_max + ele_min + ele_mean + habitat)
> summary(model1)

Call:
lm(formula = zeltges ~ length + mass + migration + region + lat_max + 
    lat_min + lat_mean + lat_equator + long_max + long_min + 
    long_mean + ele_max + ele_min + ele_mean + habitat)

Residuals:
     Min       1Q   Median       3Q      Max 
-10.0303  -3.9074  -0.6099   1.5150  21.4513 

Coefficients: (3 not defined because of singularities)
              Estimate Std. Error t value Pr(>|t|)  
(Intercept)  6.8834917 15.5594260   0.442   0.6596  
length      -2.4132125  1.4647497  -1.648   0.1041  
mass         1.7194359  0.6912384   2.487   0.0154 *
migration   -1.3552063  1.7287936  -0.784   0.4359  
region       0.8717563  1.7225787   0.506   0.6145  
lat_max     -0.1436348  0.1522437  -0.943   0.3488  
lat_min      0.0776090  0.1231020   0.630   0.5305  
lat_mean            NA         NA      NA       NA  
lat_equator  0.3240617  0.2320033   1.397   0.1671  
long_max     0.0270230  0.0267788   1.009   0.3165  
long_min    -0.0006019  0.0299135  -0.020   0.9840  
long_mean           NA         NA      NA       NA  
ele_max      0.0012440  0.0012326   1.009   0.3165  
ele_min     -0.0004546  0.0013996  -0.325   0.7463  
ele_mean            NA         NA      NA       NA  
habitat      0.5797433  0.7110800   0.815   0.4178  
---
Signif. codes:  0 ‘***’ 0.001 ‘**’ 0.01 ‘*’ 0.05 ‘.’ 0.1 ‘ ’ 1

Residual standard error: 6.057 on 67 degrees of freedom
Multiple R-squared:  0.2047,    Adjusted R-squared:  0.06228 
F-statistic: 1.437 on 12 and 67 DF,  p-value: 0.1714

> (model2 <- step(model1))
Start:  AIC=300
zeltges ~ length + mass + migration + region + lat_max + lat_min + 
    lat_mean + lat_equator + long_max + long_min + long_mean + 
    ele_max + ele_min + ele_mean + habitat


Step:  AIC=300
zeltges ~ length + mass + migration + region + lat_max + lat_min + 
    lat_mean + lat_equator + long_max + long_min + long_mean + 
    ele_max + ele_min + habitat


Step:  AIC=300
zeltges ~ length + mass + migration + region + lat_max + lat_min + 
    lat_mean + lat_equator + long_max + long_min + ele_max + 
    ele_min + habitat


Step:  AIC=300
zeltges ~ length + mass + migration + region + lat_max + lat_min + 
    lat_equator + long_max + long_min + ele_max + ele_min + habitat

              Df Sum of Sq    RSS    AIC
- long_min     1     0.015 2457.8 298.00
- ele_min      1     3.871 2461.6 298.12
- region       1     9.395 2467.1 298.30
- lat_min      1    14.580 2472.3 298.47
- migration    1    22.542 2480.3 298.73
- habitat      1    24.384 2482.1 298.79
- lat_max      1    32.651 2490.4 299.05
- long_max     1    37.355 2495.1 299.20
- ele_max      1    37.367 2495.1 299.20
<none>                     2457.7 300.00
- lat_equator  1    71.570 2529.3 300.29
- length       1    99.569 2557.3 301.18
- mass         1   226.975 2684.7 305.06

Step:  AIC=298
zeltges ~ length + mass + migration + region + lat_max + lat_min + 
    lat_equator + long_max + ele_max + ele_min + habitat

              Df Sum of Sq    RSS    AIC
- ele_min      1     4.252 2462.0 296.14
- region       1     9.400 2467.2 296.30
- lat_min      1    15.801 2473.6 296.51
- migration    1    24.752 2482.5 296.80
- habitat      1    25.556 2483.3 296.83
- lat_max      1    33.223 2491.0 297.07
- ele_max      1    40.014 2497.8 297.29
<none>                     2457.8 298.00
- long_max     1    63.355 2521.1 298.03
- lat_equator  1    76.692 2534.4 298.46
- length       1   102.492 2560.2 299.27
- mass         1   231.883 2689.6 303.21

Step:  AIC=296.14
zeltges ~ length + mass + migration + region + lat_max + lat_min + 
    lat_equator + long_max + ele_max + habitat

              Df Sum of Sq    RSS    AIC
- region       1     7.956 2470.0 294.39
- lat_min      1    12.594 2474.6 294.55
- migration    1    27.078 2489.1 295.01
- habitat      1    27.621 2489.6 295.03
- lat_max      1    32.819 2494.8 295.20
- ele_max      1    46.291 2508.3 295.63
<none>                     2462.0 296.14
- long_max     1    62.527 2524.5 296.14
- lat_equator  1    85.688 2547.7 296.87
- length       1   103.637 2565.7 297.44
- mass         1   241.599 2703.6 301.62

Step:  AIC=294.39
zeltges ~ length + mass + migration + lat_max + lat_min + lat_equator + 
    long_max + ele_max + habitat

              Df Sum of Sq    RSS    AIC
- lat_min      1     7.091 2477.1 292.62
- habitat      1    28.500 2498.5 293.31
- migration    1    30.778 2500.7 293.38
- lat_max      1    38.132 2508.1 293.62
- ele_max      1    48.856 2518.8 293.96
<none>                     2470.0 294.39
- long_max     1    78.526 2548.5 294.90
- lat_equator  1    84.572 2554.5 295.09
- length       1   100.682 2570.7 295.59
- mass         1   235.212 2705.2 299.67

Step:  AIC=292.62
zeltges ~ length + mass + migration + lat_max + lat_equator + 
    long_max + ele_max + habitat

              Df Sum of Sq    RSS    AIC
- migration    1    28.466 2505.5 291.54
- habitat      1    33.019 2510.1 291.68
- lat_max      1    37.323 2514.4 291.82
- ele_max      1    53.410 2530.5 292.33
<none>                     2477.1 292.62
- long_max     1    76.369 2553.4 293.05
- length       1   100.073 2577.1 293.79
- lat_equator  1   128.044 2605.1 294.66
- mass         1   229.842 2706.9 297.72

Step:  AIC=291.54
zeltges ~ length + mass + lat_max + lat_equator + long_max + 
    ele_max + habitat

              Df Sum of Sq    RSS    AIC
- habitat      1    26.737 2532.3 290.39
- ele_max      1    37.468 2543.0 290.73
- lat_max      1    47.594 2553.1 291.04
<none>                     2505.5 291.54
- long_max     1    69.731 2575.2 291.73
- lat_equator  1   106.908 2612.4 292.88
- length       1   124.074 2629.6 293.40
- mass         1   245.579 2751.1 297.02

Step:  AIC=290.39
zeltges ~ length + mass + lat_max + lat_equator + long_max + 
    ele_max

              Df Sum of Sq    RSS    AIC
- ele_max      1    18.266 2550.5 288.96
- lat_max      1    46.954 2579.2 289.86
<none>                     2532.3 290.39
- long_max     1    94.977 2627.2 291.33
- lat_equator  1    95.896 2628.2 291.36
- length       1   117.778 2650.0 292.02
- mass         1   223.020 2755.3 295.14

Step:  AIC=288.96
zeltges ~ length + mass + lat_max + lat_equator + long_max

              Df Sum of Sq    RSS    AIC
- lat_max      1    42.624 2593.2 288.29
<none>                     2550.5 288.96
- lat_equator  1    88.479 2639.0 289.69
- long_max     1    90.694 2641.2 289.76
- length       1   129.162 2679.7 290.91
- mass         1   216.135 2766.7 293.47

Step:  AIC=288.29
zeltges ~ length + mass + lat_equator + long_max

              Df Sum of Sq    RSS    AIC
- long_max     1    64.393 2657.5 288.25
<none>                     2593.2 288.29
- lat_equator  1   114.288 2707.4 289.74
- length       1   129.350 2722.5 290.18
- mass         1   234.027 2827.2 293.20

Step:  AIC=288.25
zeltges ~ length + mass + lat_equator

              Df Sum of Sq    RSS    AIC
<none>                     2657.5 288.25
- lat_equator  1    156.42 2814.0 290.83
- length       1    179.95 2837.5 291.49
- mass         1    314.60 2972.1 295.20

Call:
lm(formula = zeltges ~ length + mass + lat_equator)

Coefficients:
(Intercept)       length         mass  lat_equator  
    24.0884      -3.0368       1.8027       0.1161  

> summary(model2)

Call:
lm(formula = zeltges ~ length + mass + lat_equator)

Residuals:
    Min      1Q  Median      3Q     Max 
-8.2806 -4.3043 -0.7754  1.7091 22.0506 

Coefficients:
            Estimate Std. Error t value Pr(>|t|)   
(Intercept)  24.0884    11.2359   2.144  0.03524 * 
length       -3.0368     1.3387  -2.269  0.02614 * 
mass          1.8027     0.6010   2.999  0.00365 **
lat_equator   0.1161     0.0549   2.115  0.03771 * 
---
Signif. codes:  0 ‘***’ 0.001 ‘**’ 0.01 ‘*’ 0.05 ‘.’ 0.1 ‘ ’ 1

Residual standard error: 5.913 on 76 degrees of freedom
Multiple R-squared:  0.1401,    Adjusted R-squared:  0.1061 
F-statistic: 4.126 on 3 and 76 DF,  p-value: 0.009127

> 
> model1 <- lm(zeltype ~ length + mass + migration + region + lat_max + lat_min + lat_mean + lat_equator + long_max + long_min + long_mean + ele_max + ele_min + ele_mean + habitat)
> summary(model1)

Call:
lm(formula = zeltype ~ length + mass + migration + region + lat_max + 
    lat_min + lat_mean + lat_equator + long_max + long_min + 
    long_mean + ele_max + ele_min + ele_mean + habitat)

Residuals:
    Min      1Q  Median      3Q     Max 
-3.7874 -1.3768 -0.3264  1.1948  7.6142 

Coefficients: (3 not defined because of singularities)
              Estimate Std. Error t value Pr(>|t|)    
(Intercept)  1.2956821  5.9901498   0.216 0.829409    
length      -0.3213557  0.5639071  -0.570 0.570669    
mass         0.2534112  0.2661166   0.952 0.344390    
migration   -0.7350940  0.6655601  -1.104 0.273338    
region       1.0765569  0.6631674   1.623 0.109209    
lat_max      0.0116382  0.0586116   0.199 0.843205    
lat_min      0.0556905  0.0473924   1.175 0.244117    
lat_mean            NA         NA      NA       NA    
lat_equator -0.0256575  0.0893178  -0.287 0.774800    
long_max     0.0087204  0.0103094   0.846 0.400640    
long_min    -0.0045480  0.0115162  -0.395 0.694159    
long_mean           NA         NA      NA       NA    
ele_max      0.0010742  0.0004745   2.264 0.026836 *  
ele_min     -0.0019273  0.0005388  -3.577 0.000651 ***
ele_mean            NA         NA      NA       NA    
habitat      0.1556358  0.2737553   0.569 0.571582    
---
Signif. codes:  0 ‘***’ 0.001 ‘**’ 0.01 ‘*’ 0.05 ‘.’ 0.1 ‘ ’ 1

Residual standard error: 2.332 on 67 degrees of freedom
Multiple R-squared:  0.2777,    Adjusted R-squared:  0.1483 
F-statistic: 2.147 on 12 and 67 DF,  p-value: 0.02487

> (model2 <- step(model1))
Start:  AIC=147.27
zeltype ~ length + mass + migration + region + lat_max + lat_min + 
    lat_mean + lat_equator + long_max + long_min + long_mean + 
    ele_max + ele_min + ele_mean + habitat


Step:  AIC=147.27
zeltype ~ length + mass + migration + region + lat_max + lat_min + 
    lat_mean + lat_equator + long_max + long_min + long_mean + 
    ele_max + ele_min + habitat


Step:  AIC=147.27
zeltype ~ length + mass + migration + region + lat_max + lat_min + 
    lat_mean + lat_equator + long_max + long_min + ele_max + 
    ele_min + habitat


Step:  AIC=147.27
zeltype ~ length + mass + migration + region + lat_max + lat_min + 
    lat_equator + long_max + long_min + ele_max + ele_min + habitat

              Df Sum of Sq    RSS    AIC
- lat_max      1     0.214 364.49 145.32
- lat_equator  1     0.449 364.72 145.37
- long_min     1     0.848 365.12 145.46
- habitat      1     1.757 366.03 145.66
- length       1     1.766 366.04 145.66
- long_max     1     3.890 368.16 146.12
- mass         1     4.930 369.20 146.34
- migration    1     6.632 370.90 146.71
- lat_min      1     7.507 371.78 146.90
<none>                     364.27 147.27
- region       1    14.328 378.60 148.36
- ele_max      1    27.860 392.13 151.17
- ele_min      1    69.560 433.83 159.25

Step:  AIC=145.32
zeltype ~ length + mass + migration + region + lat_min + lat_equator + 
    long_max + long_min + ele_max + ele_min + habitat

              Df Sum of Sq    RSS    AIC
- lat_equator  1     0.234 364.72 143.37
- long_min     1     1.008 365.49 143.54
- habitat      1     1.715 366.20 143.69
- length       1     1.811 366.30 143.71
- mass         1     4.814 369.30 144.37
- long_max     1     4.964 369.45 144.40
- migration    1     6.423 370.91 144.71
- lat_min      1     7.575 372.06 144.96
<none>                     364.49 145.32
- region       1    14.114 378.60 146.36
- ele_max      1    27.881 392.37 149.21
- ele_min      1    69.427 433.91 157.26

Step:  AIC=143.37
zeltype ~ length + mass + migration + region + lat_min + long_max + 
    long_min + ele_max + ele_min + habitat

            Df Sum of Sq    RSS    AIC
- long_min   1     0.774 365.49 141.54
- length     1     1.748 366.47 141.75
- habitat    1     2.526 367.25 141.92
- mass       1     4.766 369.49 142.41
- long_max   1     4.936 369.66 142.44
<none>                   364.72 143.37
- lat_min    1    10.166 374.89 143.57
- migration  1    10.206 374.93 143.58
- region     1    14.529 379.25 144.49
- ele_max    1    28.958 393.68 147.48
- ele_min    1    69.478 434.20 155.32

Step:  AIC=141.54
zeltype ~ length + mass + migration + region + lat_min + long_max + 
    ele_max + ele_min + habitat

            Df Sum of Sq    RSS    AIC
- length     1     1.407 366.90 139.84
- habitat    1     2.563 368.06 140.10
- mass       1     4.241 369.73 140.46
- long_max   1     4.351 369.84 140.49
<none>                   365.49 141.54
- lat_min    1    10.255 375.75 141.75
- migration  1    10.306 375.80 141.76
- region     1    13.808 379.30 142.50
- ele_max    1    32.424 397.92 146.34
- ele_min    1    85.778 451.27 156.40

Step:  AIC=139.85
zeltype ~ mass + migration + region + lat_min + long_max + ele_max + 
    ele_min + habitat

            Df Sum of Sq    RSS    AIC
- habitat    1     2.474 369.37 138.38
- mass       1     3.090 369.99 138.52
- long_max   1     6.001 372.90 139.14
<none>                   366.90 139.84
- lat_min    1     9.828 376.73 139.96
- migration  1    12.661 379.56 140.56
- region     1    13.409 380.31 140.72
- ele_max    1    34.161 401.06 144.97
- ele_min    1    86.113 453.01 154.71

Step:  AIC=138.38
zeltype ~ mass + migration + region + lat_min + long_max + ele_max + 
    ele_min

            Df Sum of Sq    RSS    AIC
- mass       1     2.139 371.51 136.84
- long_max   1     7.731 377.11 138.04
<none>                   369.37 138.38
- lat_min    1     9.447 378.82 138.40
- migration  1    12.949 382.32 139.14
- region     1    14.701 384.08 139.50
- ele_max    1    31.700 401.07 142.97
- ele_min    1    86.000 455.37 153.13

Step:  AIC=136.84
zeltype ~ migration + region + lat_min + long_max + ele_max + 
    ele_min

            Df Sum of Sq    RSS    AIC
- lat_min    1     7.756 379.27 136.50
- long_max   1     9.396 380.91 136.84
<none>                   371.51 136.84
- region     1    12.648 384.16 137.52
- migration  1    12.655 384.17 137.52
- ele_max    1    31.115 402.63 141.28
- ele_min    1    90.803 462.32 152.34

Step:  AIC=136.5
zeltype ~ migration + region + long_max + ele_max + ele_min

            Df Sum of Sq    RSS    AIC
- region     1     5.525 384.79 135.66
- migration  1     7.103 386.37 135.98
<none>                   379.27 136.50
- long_max   1    10.925 390.19 136.77
- ele_max    1    27.646 406.92 140.13
- ele_min    1    84.438 463.71 150.58

Step:  AIC=135.65
zeltype ~ migration + long_max + ele_max + ele_min

            Df Sum of Sq    RSS    AIC
<none>                   384.79 135.66
- long_max   1    13.715 398.51 136.46
- ele_max    1    27.517 412.31 139.18
- migration  1    34.135 418.93 140.45
- ele_min    1    79.394 464.19 148.66

Call:
lm(formula = zeltype ~ migration + long_max + ele_max + ele_min)

Coefficients:
(Intercept)    migration     long_max      ele_max      ele_min  
  3.2294099   -0.9339447    0.0109399    0.0009773   -0.0018346  

> summary(model2)

Call:
lm(formula = zeltype ~ migration + long_max + ele_max + ele_min)

Residuals:
    Min      1Q  Median      3Q     Max 
-3.5881 -1.5946 -0.4952  1.0597  7.4448 

Coefficients:
              Estimate Std. Error t value Pr(>|t|)    
(Intercept)  3.2294099  1.1363381   2.842 0.005772 ** 
migration   -0.9339447  0.3620823  -2.579 0.011855 *  
long_max     0.0109399  0.0066912   1.635 0.106245    
ele_max      0.0009773  0.0004220   2.316 0.023299 *  
ele_min     -0.0018346  0.0004664  -3.934 0.000185 ***
---
Signif. codes:  0 ‘***’ 0.001 ‘**’ 0.01 ‘*’ 0.05 ‘.’ 0.1 ‘ ’ 1

Residual standard error: 2.265 on 75 degrees of freedom
Multiple R-squared:  0.237,     Adjusted R-squared:  0.1963 
F-statistic: 5.824 on 4 and 75 DF,  p-value: 0.0003886

> 
> model1 <- lm(fmax ~ length + mass + migration + region + lat_max + lat_min + lat_mean + lat_equator + long_max + long_min + long_mean + ele_max + ele_min + ele_mean + habitat)
> summary(model1)

Call:
lm(formula = fmax ~ length + mass + migration + region + lat_max + 
    lat_min + lat_mean + lat_equator + long_max + long_min + 
    long_mean + ele_max + ele_min + ele_mean + habitat)

Residuals:
    Min      1Q  Median      3Q     Max 
-2.1134 -0.5892  0.1219  0.7036  2.1510 

Coefficients: (3 not defined because of singularities)
              Estimate Std. Error t value Pr(>|t|)    
(Intercept)  1.307e+01  2.535e+00   5.156 2.42e-06 ***
length      -6.059e-01  2.387e-01  -2.539   0.0135 *  
mass        -1.131e-01  1.126e-01  -1.005   0.3187    
migration   -9.024e-02  2.817e-01  -0.320   0.7497    
region       3.882e-01  2.807e-01   1.383   0.1712    
lat_max      4.202e-03  2.481e-02   0.169   0.8660    
lat_min      1.878e-02  2.006e-02   0.936   0.3526    
lat_mean            NA         NA      NA       NA    
lat_equator  1.252e-02  3.780e-02   0.331   0.7415    
long_max    -1.289e-03  4.363e-03  -0.295   0.7686    
long_min     3.303e-04  4.874e-03   0.068   0.9462    
long_mean           NA         NA      NA       NA    
ele_max     -9.492e-06  2.008e-04  -0.047   0.9624    
ele_min      1.252e-04  2.280e-04   0.549   0.5847    
ele_mean            NA         NA      NA       NA    
habitat      8.731e-02  1.159e-01   0.754   0.4537    
---
Signif. codes:  0 ‘***’ 0.001 ‘**’ 0.01 ‘*’ 0.05 ‘.’ 0.1 ‘ ’ 1

Residual standard error: 0.9869 on 67 degrees of freedom
Multiple R-squared:  0.4082,    Adjusted R-squared:  0.3023 
F-statistic: 3.852 on 12 and 67 DF,  p-value: 0.0001773

> (model2 <- step(model1))
Start:  AIC=9.7
fmax ~ length + mass + migration + region + lat_max + lat_min + 
    lat_mean + lat_equator + long_max + long_min + long_mean + 
    ele_max + ele_min + ele_mean + habitat


Step:  AIC=9.7
fmax ~ length + mass + migration + region + lat_max + lat_min + 
    lat_mean + lat_equator + long_max + long_min + long_mean + 
    ele_max + ele_min + habitat


Step:  AIC=9.7
fmax ~ length + mass + migration + region + lat_max + lat_min + 
    lat_mean + lat_equator + long_max + long_min + ele_max + 
    ele_min + habitat


Step:  AIC=9.7
fmax ~ length + mass + migration + region + lat_max + lat_min + 
    lat_equator + long_max + long_min + ele_max + ele_min + habitat

              Df Sum of Sq    RSS     AIC
- ele_max      1    0.0022 65.252  7.6981
- long_min     1    0.0045 65.254  7.7010
- lat_max      1    0.0279 65.278  7.7297
- long_max     1    0.0850 65.335  7.7996
- migration    1    0.0999 65.350  7.8179
- lat_equator  1    0.1069 65.356  7.8264
- ele_min      1    0.2937 65.543  8.0548
- habitat      1    0.5531 65.803  8.3707
- lat_min      1    0.8533 66.103  8.7349
- mass         1    0.9827 66.232  8.8914
<none>                     65.250  9.6955
- region       1    1.8633 67.113  9.9479
- length       1    6.2760 71.526 15.0423

Step:  AIC=7.7
fmax ~ length + mass + migration + region + lat_max + lat_min + 
    lat_equator + long_max + long_min + ele_min + habitat

              Df Sum of Sq    RSS     AIC
- long_min     1    0.0065 65.258  5.7061
- lat_max      1    0.0279 65.280  5.7323
- long_max     1    0.0912 65.343  5.8099
- migration    1    0.1084 65.360  5.8309
- lat_equator  1    0.1106 65.362  5.8336
- ele_min      1    0.5263 65.778  6.3408
- habitat      1    0.6327 65.884  6.4701
- lat_min      1    0.8558 66.108  6.7405
- mass         1    0.9900 66.242  6.9028
<none>                     65.252  7.6981
- region       1    1.8676 67.119  7.9558
- length       1    6.3675 71.619 13.1470

Step:  AIC=5.71
fmax ~ length + mass + migration + region + lat_max + lat_min + 
    lat_equator + long_max + ele_min + habitat

              Df Sum of Sq    RSS     AIC
- lat_max      1    0.0244 65.283  3.7360
- migration    1    0.1019 65.360  3.8309
- lat_equator  1    0.1042 65.362  3.8337
- long_max     1    0.1067 65.365  3.8368
- ele_min      1    0.5467 65.805  4.3735
- habitat      1    0.6267 65.885  4.4707
- mass         1    0.9878 66.246  4.9080
- lat_min      1    1.0107 66.269  4.9356
<none>                     65.258  5.7061
- region       1    1.9054 67.164  6.0084
- length       1    6.5854 71.844 11.3972

Step:  AIC=3.74
fmax ~ length + mass + migration + region + lat_min + lat_equator + 
    long_max + ele_min + habitat

              Df Sum of Sq    RSS    AIC
- long_max     1    0.0868 65.369 1.8422
- migration    1    0.0914 65.374 1.8479
- lat_equator  1    0.4708 65.753 2.3108
- ele_min      1    0.5508 65.833 2.4081
- habitat      1    0.6221 65.905 2.4947
- lat_min      1    1.0025 66.285 2.9551
- mass         1    1.0259 66.309 2.9834
<none>                     65.283 3.7360
- region       1    1.8820 67.165 4.0097
- length       1    6.5955 71.878 9.4356

Step:  AIC=1.84
fmax ~ length + mass + migration + region + lat_min + lat_equator + 
    ele_min + habitat

              Df Sum of Sq    RSS     AIC
- migration    1    0.1213 65.491 -0.0094
- lat_equator  1    0.4278 65.797  0.3640
- ele_min      1    0.5354 65.905  0.4947
- habitat      1    0.5513 65.921  0.5141
- lat_min      1    0.9832 66.353  1.0366
- mass         1    1.3569 66.726  1.4858
<none>                     65.369  1.8422
- region       1    1.7953 67.165  2.0097
- length       1    6.6357 72.005  7.5768

Step:  AIC=-0.01
fmax ~ length + mass + region + lat_min + lat_equator + ele_min + 
    habitat

              Df Sum of Sq    RSS     AIC
- lat_equator  1    0.3087 65.799 -1.6332
- ele_min      1    0.4404 65.931 -1.4732
- habitat      1    0.4992 65.990 -1.4020
- lat_min      1    0.9844 66.475 -0.8159
- mass         1    1.3132 66.804 -0.4212
<none>                     65.491 -0.0094
- region       1    1.9380 67.429  0.3236
- length       1    7.0235 72.514  6.1405

Step:  AIC=-1.63
fmax ~ length + mass + region + lat_min + ele_min + habitat

          Df Sum of Sq    RSS     AIC
- ele_min  1    0.2575 66.057 -3.3207
- habitat  1    0.3273 66.127 -3.2362
- mass     1    1.4054 67.205 -1.9425
<none>                 65.799 -1.6332
- region   1    1.6947 67.494 -1.5989
- lat_min  1    3.5627 69.362  0.5852
- length   1    6.8212 72.621  4.2578

Step:  AIC=-3.32
fmax ~ length + mass + region + lat_min + habitat

          Df Sum of Sq    RSS     AIC
- habitat  1    0.1866 66.244 -5.0950
- mass     1    1.6138 67.671 -3.3897
<none>                 66.057 -3.3207
- region   1    2.0753 68.132 -2.8460
- lat_min  1    3.7575 69.814 -0.8948
- length   1    7.0518 73.109  2.7938

Step:  AIC=-5.1
fmax ~ length + mass + region + lat_min

          Df Sum of Sq    RSS     AIC
<none>                 66.244 -5.0950
- mass     1    1.7057 67.949 -5.0612
- region   1    2.2411 68.485 -4.4334
- lat_min  1    3.7307 69.974 -2.7119
- length   1    6.9896 73.233  0.9298

Call:
lm(formula = fmax ~ length + mass + region + lat_min)

Coefficients:
(Intercept)       length         mass       region      lat_min  
   13.75953     -0.59584     -0.13683      0.38619      0.02688  

> summary(model2)

Call:
lm(formula = fmax ~ length + mass + region + lat_min)

Residuals:
     Min       1Q   Median       3Q      Max 
-2.08009 -0.55444  0.04121  0.66367  2.18430 

Coefficients:
            Estimate Std. Error t value Pr(>|t|)    
(Intercept) 13.75953    2.03168   6.772 2.47e-09 ***
length      -0.59584    0.21181  -2.813  0.00626 ** 
mass        -0.13683    0.09846  -1.390  0.16875    
region       0.38619    0.24244   1.593  0.11539    
lat_min      0.02688    0.01308   2.055  0.04334 *  
---
Signif. codes:  0 ‘***’ 0.001 ‘**’ 0.01 ‘*’ 0.05 ‘.’ 0.1 ‘ ’ 1

Residual standard error: 0.9398 on 75 degrees of freedom
Multiple R-squared:  0.3992,    Adjusted R-squared:  0.3672 
F-statistic: 12.46 on 4 and 75 DF,  p-value: 8.036e-08

> 
> model1 <- lm(fmin ~ length + mass + migration + region + lat_max + lat_min + lat_mean + lat_equator + long_max + long_min + long_mean + ele_max + ele_min + ele_mean + habitat)
> summary(model1)

Call:
lm(formula = fmin ~ length + mass + migration + region + lat_max + 
    lat_min + lat_mean + lat_equator + long_max + long_min + 
    long_mean + ele_max + ele_min + ele_mean + habitat)

Residuals:
     Min       1Q   Median       3Q      Max 
-1.41087 -0.53631 -0.05124  0.32921  2.21064 

Coefficients: (3 not defined because of singularities)
              Estimate Std. Error t value Pr(>|t|)    
(Intercept)  1.014e+01  2.183e+00   4.647 1.62e-05 ***
length      -6.171e-01  2.055e-01  -3.003  0.00375 ** 
mass         2.170e-02  9.696e-02   0.224  0.82360    
migration    6.511e-02  2.425e-01   0.268  0.78916    
region      -3.508e-01  2.416e-01  -1.452  0.15119    
lat_max      6.725e-03  2.136e-02   0.315  0.75382    
lat_min     -1.991e-02  1.727e-02  -1.153  0.25301    
lat_mean            NA         NA      NA       NA    
lat_equator -6.629e-03  3.254e-02  -0.204  0.83921    
long_max     1.312e-03  3.756e-03   0.349  0.72802    
long_min     5.407e-04  4.196e-03   0.129  0.89785    
long_mean           NA         NA      NA       NA    
ele_max     -8.057e-05  1.729e-04  -0.466  0.64272    
ele_min      1.496e-04  1.963e-04   0.762  0.44869    
ele_mean            NA         NA      NA       NA    
habitat      1.205e-01  9.974e-02   1.208  0.23132    
---
Signif. codes:  0 ‘***’ 0.001 ‘**’ 0.01 ‘*’ 0.05 ‘.’ 0.1 ‘ ’ 1

Residual standard error: 0.8496 on 67 degrees of freedom
Multiple R-squared:  0.2928,    Adjusted R-squared:  0.1662 
F-statistic: 2.312 on 12 and 67 DF,  p-value: 0.01546

> (model2 <- step(model1))
Start:  AIC=-14.27
fmin ~ length + mass + migration + region + lat_max + lat_min + 
    lat_mean + lat_equator + long_max + long_min + long_mean + 
    ele_max + ele_min + ele_mean + habitat


Step:  AIC=-14.27
fmin ~ length + mass + migration + region + lat_max + lat_min + 
    lat_mean + lat_equator + long_max + long_min + long_mean + 
    ele_max + ele_min + habitat


Step:  AIC=-14.27
fmin ~ length + mass + migration + region + lat_max + lat_min + 
    lat_mean + lat_equator + long_max + long_min + ele_max + 
    ele_min + habitat


Step:  AIC=-14.27
fmin ~ length + mass + migration + region + lat_max + lat_min + 
    lat_equator + long_max + long_min + ele_max + ele_min + habitat

              Df Sum of Sq    RSS      AIC
- long_min     1    0.0120 48.371 -16.2501
- lat_equator  1    0.0299 48.389 -16.2204
- mass         1    0.0361 48.395 -16.2101
- migration    1    0.0520 48.411 -16.1839
- lat_max      1    0.0716 48.431 -16.1516
- long_max     1    0.0880 48.447 -16.1244
- ele_max      1    0.1567 48.516 -16.0110
- ele_min      1    0.4192 48.778 -15.5794
- lat_min      1    0.9595 49.319 -14.6981
- habitat      1    1.0531 49.412 -14.5464
<none>                     48.359 -14.2699
- region       1    1.5216 49.881 -13.7916
- length       1    6.5104 54.869  -6.1657

Step:  AIC=-16.25
fmin ~ length + mass + migration + region + lat_max + lat_min + 
    lat_equator + long_max + ele_max + ele_min + habitat

              Df Sum of Sq    RSS      AIC
- lat_equator  1    0.0425 48.414 -18.1798
- mass         1    0.0439 48.415 -18.1776
- lat_max      1    0.0644 48.435 -18.1437
- migration    1    0.0723 48.443 -18.1306
- ele_max      1    0.1890 48.560 -17.9381
- long_max     1    0.2359 48.607 -17.8608
- ele_min      1    0.4849 48.856 -17.4521
- lat_min      1    0.9887 49.360 -16.6313
- habitat      1    1.0491 49.420 -16.5335
<none>                     48.371 -16.2501
- region       1    1.5096 49.881 -15.7915
- length       1    6.8362 55.207  -7.6746

Step:  AIC=-18.18
fmin ~ length + mass + migration + region + lat_max + lat_min + 
    long_max + ele_max + ele_min + habitat

            Df Sum of Sq    RSS      AIC
- lat_max    1    0.0222 48.436 -20.1431
- mass       1    0.0415 48.455 -20.1112
- migration  1    0.0547 48.468 -20.0895
- ele_max    1    0.1830 48.597 -19.8780
- long_max   1    0.2695 48.683 -19.7357
- ele_min    1    0.5528 48.966 -19.2715
- habitat    1    1.1777 49.591 -18.2570
<none>                   48.414 -18.1798
- lat_min    1    1.3818 49.795 -17.9285
- region     1    1.5101 49.924 -17.7226
- length     1    6.8782 55.292  -9.5522

Step:  AIC=-20.14
fmin ~ length + mass + migration + region + lat_min + long_max + 
    ele_max + ele_min + habitat

            Df Sum of Sq    RSS     AIC
- mass       1    0.0354 48.471 -22.085
- migration  1    0.1058 48.542 -21.969
- ele_max    1    0.1800 48.616 -21.846
- long_max   1    0.3405 48.776 -21.583
- ele_min    1    0.5314 48.967 -21.270
- habitat    1    1.1708 49.607 -20.232
<none>                   48.436 -20.143
- lat_min    1    1.5813 50.017 -19.573
- region     1    1.6577 50.093 -19.451
- length     1    6.8620 55.298 -11.543

Step:  AIC=-22.08
fmin ~ length + migration + region + lat_min + long_max + ele_max + 
    ele_min + habitat

            Df Sum of Sq    RSS      AIC
- migration  1    0.0904 48.562 -23.9355
- ele_max    1    0.1782 48.649 -23.7910
- long_max   1    0.4553 48.926 -23.3367
- ele_min    1    0.5108 48.982 -23.2459
- habitat    1    1.1357 49.607 -22.2318
<none>                   48.471 -22.0846
- lat_min    1    1.7806 50.252 -21.1984
- region     1    1.8620 50.333 -21.0691
- length     1   13.6509 62.122  -4.2341

Step:  AIC=-23.94
fmin ~ length + region + lat_min + long_max + ele_max + ele_min + 
    habitat

           Df Sum of Sq    RSS     AIC
- ele_max   1    0.1488 48.710 -25.691
- ele_min   1    0.5017 49.063 -25.113
- long_max  1    0.5538 49.115 -25.028
- habitat   1    1.1316 49.693 -24.093
<none>                  48.562 -23.936
- lat_min   1    1.7692 50.331 -23.073
- region    1    2.1323 50.694 -22.498
- length    1   13.6616 62.223  -6.104

Step:  AIC=-25.69
fmin ~ length + region + lat_min + long_max + ele_min + habitat

           Df Sum of Sq    RSS      AIC
- ele_min   1    0.3914 49.102 -27.0504
- long_max  1    0.5345 49.245 -26.8175
<none>                  48.710 -25.6907
- habitat   1    1.5146 50.225 -25.2410
- lat_min   1    1.6878 50.398 -24.9657
- region    1    2.0503 50.761 -24.3923
- length    1   13.5160 62.226  -8.0998

Step:  AIC=-27.05
fmin ~ length + region + lat_min + long_max + habitat

           Df Sum of Sq    RSS      AIC
- long_max  1    0.5019 49.604 -28.2368
- habitat   1    1.1943 50.296 -27.1279
<none>                  49.102 -27.0504
- lat_min   1    1.5063 50.608 -26.6331
- region    1    1.7422 50.844 -26.2610
- length    1   15.7491 64.851  -6.7948

Step:  AIC=-28.24
fmin ~ length + region + lat_min + habitat

          Df Sum of Sq    RSS      AIC
<none>                 49.604 -28.2368
- lat_min  1    1.2681 50.872 -28.2173
- habitat  1    1.4867 51.091 -27.8742
- region   1    1.5899 51.194 -27.7128
- length   1   15.6744 65.278  -8.2695

Call:
lm(formula = fmin ~ length + region + lat_min + habitat)

Coefficients:
(Intercept)       length       region      lat_min      habitat  
   10.18686     -0.59761     -0.32066     -0.01509      0.11869  

> summary(model2)

Call:
lm(formula = fmin ~ length + region + lat_min + habitat)

Residuals:
    Min      1Q  Median      3Q     Max 
-1.3575 -0.5037 -0.1152  0.2867  2.3768 

Coefficients:
            Estimate Std. Error t value Pr(>|t|)    
(Intercept) 10.18686    1.65480   6.156 3.38e-08 ***
length      -0.59761    0.12276  -4.868 6.09e-06 ***
region      -0.32066    0.20681  -1.550    0.125    
lat_min     -0.01509    0.01090  -1.385    0.170    
habitat      0.11869    0.07916   1.499    0.138    
---
Signif. codes:  0 ‘***’ 0.001 ‘**’ 0.01 ‘*’ 0.05 ‘.’ 0.1 ‘ ’ 1

Residual standard error: 0.8133 on 75 degrees of freedom
Multiple R-squared:  0.2746,    Adjusted R-squared:  0.2359 
F-statistic: 7.099 on 4 and 75 DF,  p-value: 6.67e-05

> 
> model1 <- lm(fmean ~ length + mass + migration + region + lat_max + lat_min + lat_mean + lat_equator + long_max + long_min + long_mean + ele_max + ele_min + ele_mean + habitat)
> summary(model1)

Call:
lm(formula = fmean ~ length + mass + migration + region + lat_max + 
    lat_min + lat_mean + lat_equator + long_max + long_min + 
    long_mean + ele_max + ele_min + ele_mean + habitat)

Residuals:
     Min       1Q   Median       3Q      Max 
-1.68000 -0.44086 -0.03473  0.50361  1.94830 

Coefficients: (3 not defined because of singularities)
              Estimate Std. Error t value Pr(>|t|)    
(Intercept)  1.161e+01  2.019e+00   5.749 2.41e-07 ***
length      -6.115e-01  1.901e-01  -3.217    0.002 ** 
mass        -4.572e-02  8.970e-02  -0.510    0.612    
migration   -1.257e-02  2.243e-01  -0.056    0.955    
region       1.870e-02  2.235e-01   0.084    0.934    
lat_max      5.463e-03  1.976e-02   0.277    0.783    
lat_min     -5.672e-04  1.598e-02  -0.036    0.972    
lat_mean            NA         NA      NA       NA    
lat_equator  2.946e-03  3.011e-02   0.098    0.922    
long_max     1.141e-05  3.475e-03   0.003    0.997    
long_min     4.355e-04  3.882e-03   0.112    0.911    
long_mean           NA         NA      NA       NA    
ele_max     -4.503e-05  1.600e-04  -0.282    0.779    
ele_min      1.374e-04  1.816e-04   0.757    0.452    
ele_mean            NA         NA      NA       NA    
habitat      1.039e-01  9.228e-02   1.126    0.264    
---
Signif. codes:  0 ‘***’ 0.001 ‘**’ 0.01 ‘*’ 0.05 ‘.’ 0.1 ‘ ’ 1

Residual standard error: 0.786 on 67 degrees of freedom
Multiple R-squared:  0.3974,    Adjusted R-squared:  0.2895 
F-statistic: 3.682 on 12 and 67 DF,  p-value: 0.0002875

> (model2 <- step(model1))
Start:  AIC=-26.72
fmean ~ length + mass + migration + region + lat_max + lat_min + 
    lat_mean + lat_equator + long_max + long_min + long_mean + 
    ele_max + ele_min + ele_mean + habitat


Step:  AIC=-26.72
fmean ~ length + mass + migration + region + lat_max + lat_min + 
    lat_mean + lat_equator + long_max + long_min + long_mean + 
    ele_max + ele_min + habitat


Step:  AIC=-26.72
fmean ~ length + mass + migration + region + lat_max + lat_min + 
    lat_mean + lat_equator + long_max + long_min + ele_max + 
    ele_min + habitat


Step:  AIC=-26.72
fmean ~ length + mass + migration + region + lat_max + lat_min + 
    lat_equator + long_max + long_min + ele_max + ele_min + habitat

              Df Sum of Sq    RSS     AIC
- long_max     1    0.0000 41.390 -28.718
- lat_min      1    0.0008 41.391 -28.717
- migration    1    0.0019 41.392 -28.715
- region       1    0.0043 41.395 -28.710
- lat_equator  1    0.0059 41.396 -28.707
- long_min     1    0.0078 41.398 -28.703
- lat_max      1    0.0472 41.438 -28.627
- ele_max      1    0.0490 41.439 -28.624
- mass         1    0.1605 41.551 -28.409
- ele_min      1    0.3537 41.744 -28.038
- habitat      1    0.7831 42.174 -27.219
<none>                     41.390 -26.718
- length       1    6.3926 47.783 -17.229

Step:  AIC=-28.72
fmean ~ length + mass + migration + region + lat_max + lat_min + 
    lat_equator + long_min + ele_max + ele_min + habitat

              Df Sum of Sq    RSS     AIC
- lat_min      1    0.0008 41.391 -30.717
- migration    1    0.0020 41.392 -30.714
- region       1    0.0044 41.395 -30.710
- lat_equator  1    0.0060 41.396 -30.707
- long_min     1    0.0141 41.404 -30.691
- ele_max      1    0.0499 41.440 -30.622
- lat_max      1    0.0527 41.443 -30.616
- mass         1    0.1636 41.554 -30.403
- ele_min      1    0.3605 41.751 -30.024
- habitat      1    0.8496 42.240 -29.093
<none>                     41.390 -28.718
- length       1    6.4143 47.805 -19.192

Step:  AIC=-30.72
fmean ~ length + mass + migration + region + lat_max + lat_equator + 
    long_min + ele_max + ele_min + habitat

              Df Sum of Sq    RSS     AIC
- migration    1    0.0018 41.393 -32.713
- lat_equator  1    0.0052 41.396 -32.707
- region       1    0.0078 41.399 -32.702
- long_min     1    0.0132 41.404 -32.691
- ele_max      1    0.0494 41.441 -32.621
- lat_max      1    0.0532 41.444 -32.614
- mass         1    0.1661 41.557 -32.396
- ele_min      1    0.3687 41.760 -32.007
- habitat      1    0.8638 42.255 -31.064
<none>                     41.391 -30.717
- length       1    6.4806 47.872 -21.080

Step:  AIC=-32.71
fmean ~ length + mass + region + lat_max + lat_equator + long_min + 
    ele_max + ele_min + habitat

              Df Sum of Sq    RSS     AIC
- lat_equator  1    0.0040 41.397 -34.705
- region       1    0.0091 41.402 -34.695
- long_min     1    0.0115 41.405 -34.691
- lat_max      1    0.0515 41.445 -34.614
- ele_max      1    0.0540 41.447 -34.609
- mass         1    0.1645 41.558 -34.396
- ele_min      1    0.3676 41.761 -34.006
- habitat      1    0.8677 42.261 -33.053
<none>                     41.393 -32.713
- length       1    6.8698 48.263 -22.429

Step:  AIC=-34.71
fmean ~ length + mass + region + lat_max + long_min + ele_max + 
    ele_min + habitat

           Df Sum of Sq    RSS     AIC
- region    1    0.0068 41.404 -36.692
- long_min  1    0.0101 41.407 -36.686
- ele_max   1    0.0569 41.454 -36.595
- mass      1    0.1680 41.565 -36.381
- ele_min   1    0.3662 41.763 -36.001
- lat_max   1    0.3802 41.777 -35.974
- habitat   1    0.8694 42.266 -35.043
<none>                  41.397 -34.705
- length    1    6.8901 48.287 -24.389

Step:  AIC=-36.69
fmean ~ length + mass + lat_max + long_min + ele_max + ele_min + 
    habitat

           Df Sum of Sq    RSS     AIC
- long_min  1    0.0124 41.416 -38.668
- ele_max   1    0.0563 41.460 -38.583
- mass      1    0.1808 41.585 -38.344
- ele_min   1    0.3662 41.770 -37.988
- lat_max   1    0.6550 42.059 -37.436
- habitat   1    0.8783 42.282 -37.013
<none>                  41.404 -36.692
- length    1    6.9092 48.313 -26.346

Step:  AIC=-38.67
fmean ~ length + mass + lat_max + ele_max + ele_min + habitat

          Df Sum of Sq    RSS     AIC
- ele_max  1    0.0671 41.483 -40.539
- mass     1    0.1684 41.585 -40.344
- ele_min  1    0.4485 41.865 -39.807
- lat_max  1    0.6429 42.059 -39.436
- habitat  1    0.9054 42.322 -38.938
<none>                 41.416 -38.668
- length   1    7.5199 48.936 -27.321

Step:  AIC=-40.54
fmean ~ length + mass + lat_max + ele_min + habitat

          Df Sum of Sq    RSS     AIC
- mass     1    0.1746 41.658 -42.203
- ele_min  1    0.4891 41.972 -41.601
- lat_max  1    0.6321 42.115 -41.329
<none>                 41.483 -40.539
- habitat  1    1.1437 42.627 -40.363
- length   1    7.4528 48.936 -29.321

Step:  AIC=-42.2
fmean ~ length + lat_max + ele_min + habitat

          Df Sum of Sq    RSS     AIC
- ele_min  1    0.6393 42.297 -42.985
- lat_max  1    0.7864 42.444 -42.707
<none>                 41.658 -42.203
- habitat  1    1.3215 42.979 -41.704
- length   1   20.0917 61.750 -12.715

Step:  AIC=-42.98
fmean ~ length + lat_max + habitat

          Df Sum of Sq    RSS     AIC
- lat_max  1    0.5147 42.812 -44.017
- habitat  1    0.8967 43.194 -43.306
<none>                 42.297 -42.985
- length   1   24.4718 66.769  -8.463

Step:  AIC=-44.02
fmean ~ length + habitat

          Df Sum of Sq    RSS     AIC
- habitat  1    0.6592 43.471 -44.794
<none>                 42.812 -44.017
- length   1   24.0635 66.875 -10.336

Step:  AIC=-44.79
fmean ~ length

         Df Sum of Sq    RSS     AIC
<none>                43.471 -44.794
- length  1    25.217 68.688 -10.196

Call:
lm(formula = fmean ~ length)

Coefficients:
(Intercept)       length  
    13.1441      -0.7107  

> summary(model2)

Call:
lm(formula = fmean ~ length)

Residuals:
     Min       1Q   Median       3Q      Max 
-1.59907 -0.47973 -0.00291  0.47183  1.94076 

Coefficients:
            Estimate Std. Error t value Pr(>|t|)    
(Intercept)  13.1441     1.1685  11.248  < 2e-16 ***
length       -0.7107     0.1057  -6.727  2.6e-09 ***
---
Signif. codes:  0 ‘***’ 0.001 ‘**’ 0.01 ‘*’ 0.05 ‘.’ 0.1 ‘ ’ 1

Residual standard error: 0.7465 on 78 degrees of freedom
Multiple R-squared:  0.3671,    Adjusted R-squared:  0.359 
F-statistic: 45.25 on 1 and 78 DF,  p-value: 2.598e-09

> 
> model1 <- lm(df ~ length + mass + migration + region + lat_max + lat_min + lat_mean + lat_equator + long_max + long_min + long_mean + ele_max + ele_min + ele_mean + habitat)
> summary(model1)

Call:
lm(formula = df ~ length + mass + migration + region + lat_max + 
    lat_min + lat_mean + lat_equator + long_max + long_min + 
    long_mean + ele_max + ele_min + ele_mean + habitat)

Residuals:
    Min      1Q  Median      3Q     Max 
-2.3198 -0.5149  0.1710  0.5482  2.7287 

Coefficients: (3 not defined because of singularities)
              Estimate Std. Error t value Pr(>|t|)   
(Intercept)  2.666e+00  2.511e+00   1.062  0.29201   
length       3.311e-02  2.363e-01   0.140  0.88899   
mass        -1.557e-01  1.115e-01  -1.396  0.16732   
migration   -1.898e-01  2.789e-01  -0.681  0.49850   
region       8.874e-01  2.779e-01   3.193  0.00215 **
lat_max     -3.937e-03  2.456e-02  -0.160  0.87317   
lat_min      4.801e-02  1.986e-02   2.417  0.01837 * 
lat_mean            NA         NA      NA       NA   
lat_equator  1.776e-02  3.743e-02   0.474  0.63671   
long_max    -2.778e-03  4.321e-03  -0.643  0.52239   
long_min     3.354e-04  4.827e-03   0.069  0.94481   
long_mean           NA         NA      NA       NA   
ele_max      6.041e-05  1.989e-04   0.304  0.76227   
ele_min     -7.791e-05  2.258e-04  -0.345  0.73118   
ele_mean            NA         NA      NA       NA   
habitat     -5.006e-02  1.147e-01  -0.436  0.66404   
---
Signif. codes:  0 ‘***’ 0.001 ‘**’ 0.01 ‘*’ 0.05 ‘.’ 0.1 ‘ ’ 1

Residual standard error: 0.9772 on 67 degrees of freedom
Multiple R-squared:  0.292,     Adjusted R-squared:  0.1652 
F-statistic: 2.303 on 12 and 67 DF,  p-value: 0.01586

> (model2 <- step(model1))
Start:  AIC=8.13
df ~ length + mass + migration + region + lat_max + lat_min + 
    lat_mean + lat_equator + long_max + long_min + long_mean + 
    ele_max + ele_min + ele_mean + habitat


Step:  AIC=8.13
df ~ length + mass + migration + region + lat_max + lat_min + 
    lat_mean + lat_equator + long_max + long_min + long_mean + 
    ele_max + ele_min + habitat


Step:  AIC=8.13
df ~ length + mass + migration + region + lat_max + lat_min + 
    lat_mean + lat_equator + long_max + long_min + ele_max + 
    ele_min + habitat


Step:  AIC=8.13
df ~ length + mass + migration + region + lat_max + lat_min + 
    lat_equator + long_max + long_min + ele_max + ele_min + habitat

              Df Sum of Sq    RSS     AIC
- long_min     1    0.0046 63.990  6.1358
- length       1    0.0187 64.004  6.1534
- lat_max      1    0.0245 64.010  6.1606
- ele_max      1    0.0881 64.073  6.2401
- ele_min      1    0.1137 64.099  6.2720
- habitat      1    0.1818 64.167  6.3569
- lat_equator  1    0.2150 64.200  6.3983
- long_max     1    0.3949 64.380  6.6222
- migration    1    0.4423 64.428  6.6811
<none>                     63.985  8.1300
- mass         1    1.8612 65.846  8.4238
- lat_min      1    5.5799 69.565 12.8189
- region       1    9.7351 73.720 17.4601

Step:  AIC=6.14
df ~ length + mass + migration + region + lat_max + lat_min + 
    lat_equator + long_max + ele_max + ele_min + habitat

              Df Sum of Sq    RSS     AIC
- length       1    0.0161 64.006  4.1558
- lat_max      1    0.0286 64.018  4.1715
- ele_max      1    0.0835 64.073  4.2401
- ele_min      1    0.1093 64.099  4.2723
- habitat      1    0.2004 64.190  4.3859
- lat_equator  1    0.2126 64.202  4.4011
- migration    1    0.4522 64.442  4.6992
- long_max     1    0.5940 64.584  4.8749
<none>                     63.990  6.1358
- mass         1    1.8771 65.867  6.4487
- lat_min      1    6.2782 70.268 11.6231
- region       1    9.8435 73.833 15.5826

Step:  AIC=4.16
df ~ mass + migration + region + lat_max + lat_min + lat_equator + 
    long_max + ele_max + ele_min + habitat

              Df Sum of Sq    RSS     AIC
- lat_max      1    0.0289 64.035  2.1919
- ele_max      1    0.0771 64.083  2.2521
- ele_min      1    0.1072 64.113  2.2898
- habitat      1    0.1966 64.202  2.4012
- lat_equator  1    0.2166 64.222  2.4261
- migration    1    0.4362 64.442  2.6992
- long_max     1    0.6783 64.684  2.9992
<none>                     64.006  4.1558
- mass         1    3.5759 67.582  6.5050
- lat_min      1    6.2979 70.304  9.6639
- region       1    9.9152 73.921 13.6777

Step:  AIC=2.19
df ~ mass + migration + region + lat_min + lat_equator + long_max + 
    ele_max + ele_min + habitat

              Df Sum of Sq    RSS     AIC
- ele_max      1    0.0732 64.108  0.2833
- ele_min      1    0.1053 64.140  0.3234
- habitat      1    0.1955 64.230  0.4358
- lat_equator  1    0.2714 64.306  0.5302
- migration    1    0.4696 64.504  0.7764
- long_max     1    0.8341 64.869  1.2273
<none>                     64.035  2.1919
- mass         1    3.5589 67.594  4.5190
- lat_min      1    6.3225 70.357  7.7247
- region       1   10.2452 74.280 12.0652

Step:  AIC=0.28
df ~ mass + migration + region + lat_min + lat_equator + long_max + 
    ele_min + habitat

              Df Sum of Sq    RSS     AIC
- ele_min      1    0.0360 64.144 -1.6718
- lat_equator  1    0.2691 64.377 -1.3816
- habitat      1    0.2893 64.397 -1.3566
- migration    1    0.4363 64.544 -1.1741
- long_max     1    0.8192 64.927 -0.7009
<none>                     64.108  0.2833
- mass         1    3.6922 67.800  2.7629
- lat_min      1    6.2494 70.357  5.7247
- region       1   10.1786 74.286 10.0722

Step:  AIC=-1.67
df ~ mass + migration + region + lat_min + lat_equator + long_max + 
    habitat

              Df Sum of Sq    RSS     AIC
- habitat      1    0.2541 64.398 -3.3555
- lat_equator  1    0.4290 64.573 -3.1385
- migration    1    0.5330 64.677 -3.0098
- long_max     1    0.8405 64.984 -2.6303
<none>                     64.144 -1.6718
- mass         1    3.7847 67.929  0.9144
- lat_min      1    6.4811 70.625  4.0286
- region       1   10.1971 74.341  8.1308

Step:  AIC=-3.36
df ~ mass + migration + region + lat_min + lat_equator + long_max

              Df Sum of Sq    RSS     AIC
- migration    1    0.5289 64.927 -4.7011
- lat_equator  1    0.5797 64.978 -4.6385
- long_max     1    1.0835 65.482 -4.0206
<none>                     64.398 -3.3555
- mass         1    3.6319 68.030 -0.9663
- lat_min      1    6.2994 70.697  2.1106
- region       1   10.1671 74.565  6.3717

Step:  AIC=-4.7
df ~ mass + region + lat_min + lat_equator + long_max

              Df Sum of Sq    RSS     AIC
- lat_equator  1    0.2590 65.186 -6.3827
- long_max     1    1.3024 66.229 -5.1122
<none>                     64.927 -4.7011
- mass         1    3.5418 68.469 -2.4519
- lat_min      1    6.0704 70.997  0.4493
- region       1   10.8203 75.747  5.6301

Step:  AIC=-6.38
df ~ mass + region + lat_min + long_max

           Df Sum of Sq    RSS     AIC
- long_max  1    1.1703 66.356 -6.9592
<none>                  65.186 -6.3827
- mass      1    3.4122 68.598 -4.3010
- region    1   10.8667 76.053  3.9519
- lat_min   1   13.0646 78.251  6.2311

Step:  AIC=-6.96
df ~ mass + region + lat_min

          Df Sum of Sq    RSS     AIC
<none>                 66.356 -6.9592
- mass     1    4.3606 70.717 -3.8675
- region   1    9.9620 76.318  2.2307
- lat_min  1   12.0027 78.359  4.3418

Call:
lm(formula = df ~ mass + region + lat_min)

Coefficients:
(Intercept)         mass       region      lat_min  
     2.8797      -0.1464       0.8135       0.0479  

> summary(model2)

Call:
lm(formula = df ~ mass + region + lat_min)

Residuals:
    Min      1Q  Median      3Q     Max 
-2.4783 -0.5470  0.1681  0.5209  2.8269 

Coefficients:
            Estimate Std. Error t value Pr(>|t|)    
(Intercept)  2.87971    1.03472   2.783 0.006789 ** 
mass        -0.14643    0.06552  -2.235 0.028368 *  
region       0.81354    0.24085   3.378 0.001155 ** 
lat_min      0.04790    0.01292   3.708 0.000395 ***
---
Signif. codes:  0 ‘***’ 0.001 ‘**’ 0.01 ‘*’ 0.05 ‘.’ 0.1 ‘ ’ 1

Residual standard error: 0.9344 on 76 degrees of freedom
Multiple R-squared:  0.2658,    Adjusted R-squared:  0.2368 
F-statistic: 9.171 on 3 and 76 DF,  p-value: 2.983e-05

> 
> model1 <- lm(dfmax ~ length + mass + migration + region + lat_max + lat_min + lat_mean + lat_equator + long_max + long_min + long_mean + ele_max + ele_min + ele_mean + habitat)
> summary(model1)

Call:
lm(formula = dfmax ~ length + mass + migration + region + lat_max + 
    lat_min + lat_mean + lat_equator + long_max + long_min + 
    long_mean + ele_max + ele_min + ele_mean + habitat)

Residuals:
    Min      1Q  Median      3Q     Max 
-2.6134 -0.5331  0.1639  0.4963  1.9099 

Coefficients: (3 not defined because of singularities)
              Estimate Std. Error t value Pr(>|t|)  
(Intercept)  1.620e+00  2.365e+00   0.685   0.4956  
length       9.998e-02  2.226e-01   0.449   0.6548  
mass        -1.231e-01  1.051e-01  -1.172   0.2455  
migration   -2.396e-01  2.628e-01  -0.912   0.3652  
region       4.400e-01  2.618e-01   1.680   0.0975 .
lat_max     -7.473e-03  2.314e-02  -0.323   0.7477  
lat_min      3.164e-02  1.871e-02   1.691   0.0955 .
lat_mean            NA         NA      NA       NA  
lat_equator  3.273e-02  3.526e-02   0.928   0.3566  
long_max    -6.568e-03  4.070e-03  -1.614   0.1113  
long_min     1.227e-03  4.547e-03   0.270   0.7880  
long_mean           NA         NA      NA       NA  
ele_max      1.669e-04  1.873e-04   0.891   0.3760  
ele_min      7.081e-05  2.127e-04   0.333   0.7403  
ele_mean            NA         NA      NA       NA  
habitat      8.478e-03  1.081e-01   0.078   0.9377  
---
Signif. codes:  0 ‘***’ 0.001 ‘**’ 0.01 ‘*’ 0.05 ‘.’ 0.1 ‘ ’ 1

Residual standard error: 0.9206 on 67 degrees of freedom
Multiple R-squared:  0.2828,    Adjusted R-squared:  0.1544 
F-statistic: 2.202 on 12 and 67 DF,  p-value: 0.02123

> (model2 <- step(model1))
Start:  AIC=-1.43
dfmax ~ length + mass + migration + region + lat_max + lat_min + 
    lat_mean + lat_equator + long_max + long_min + long_mean + 
    ele_max + ele_min + ele_mean + habitat


Step:  AIC=-1.43
dfmax ~ length + mass + migration + region + lat_max + lat_min + 
    lat_mean + lat_equator + long_max + long_min + long_mean + 
    ele_max + ele_min + habitat


Step:  AIC=-1.43
dfmax ~ length + mass + migration + region + lat_max + lat_min + 
    lat_mean + lat_equator + long_max + long_min + ele_max + 
    ele_min + habitat


Step:  AIC=-1.43
dfmax ~ length + mass + migration + region + lat_max + lat_min + 
    lat_equator + long_max + long_min + ele_max + ele_min + habitat

              Df Sum of Sq    RSS     AIC
- habitat      1   0.00521 56.782 -3.4247
- long_min     1   0.06175 56.838 -3.3451
- lat_max      1   0.08839 56.865 -3.3076
- ele_min      1   0.09391 56.871 -3.2998
- length       1   0.17090 56.948 -3.1916
- ele_max      1   0.67296 57.450 -2.4894
- migration    1   0.70435 57.481 -2.4457
- lat_equator  1   0.73019 57.507 -2.4097
- mass         1   1.16333 57.940 -1.8095
<none>                     56.777 -1.4321
- long_max     1   2.20661 58.983 -0.3818
- region       1   2.39286 59.170 -0.1296
- lat_min      1   2.42264 59.199 -0.0893

Step:  AIC=-3.42
dfmax ~ length + mass + migration + region + lat_max + lat_min + 
    lat_equator + long_max + long_min + ele_max + ele_min

              Df Sum of Sq    RSS     AIC
- long_min     1   0.05716 56.839 -5.3442
- lat_max      1   0.09009 56.872 -5.2979
- ele_min      1   0.09246 56.874 -5.2945
- length       1   0.17088 56.953 -5.1843
- ele_max      1   0.70224 57.484 -4.4414
- migration    1   0.70287 57.485 -4.4405
- lat_equator  1   0.74186 57.524 -4.3863
- mass         1   1.20690 57.989 -3.7421
<none>                     56.782 -3.4247
- long_max     1   2.32600 59.108 -2.2130
- region       1   2.41258 59.194 -2.0959
- lat_min      1   2.57272 59.355 -1.8797

Step:  AIC=-5.34
dfmax ~ length + mass + migration + region + lat_max + lat_min + 
    lat_equator + long_max + ele_max + ele_min

              Df Sum of Sq    RSS     AIC
- lat_max      1    0.1154 56.954 -7.1819
- length       1    0.1412 56.980 -7.1458
- ele_min      1    0.1438 56.983 -7.1421
- migration    1    0.6465 57.486 -6.4395
- ele_max      1    0.6512 57.490 -6.4328
- lat_equator  1    0.6882 57.527 -6.3814
- mass         1    1.1511 57.990 -5.7403
<none>                     56.839 -5.3442
- region       1    2.4843 59.323 -3.9219
- lat_min      1    3.0322 59.871 -3.1864
- long_max     1    3.1629 60.002 -3.0120

Step:  AIC=-7.18
dfmax ~ length + mass + migration + region + lat_min + lat_equator + 
    long_max + ele_max + ele_min

              Df Sum of Sq    RSS     AIC
- length       1    0.1431 57.098 -8.9812
- ele_min      1    0.1482 57.103 -8.9740
- ele_max      1    0.6274 57.582 -8.3055
- migration    1    0.7219 57.676 -8.1744
- lat_equator  1    0.8173 57.772 -8.0421
- mass         1    1.0933 58.048 -7.6608
<none>                     56.954 -7.1819
- region       1    2.6787 59.633 -5.5052
- lat_min      1    3.0647 60.019 -4.9890
- long_max     1    3.8360 60.791 -3.9674

Step:  AIC=-8.98
dfmax ~ mass + migration + region + lat_min + lat_equator + long_max + 
    ele_max + ele_min

              Df Sum of Sq    RSS      AIC
- ele_min      1    0.1550 57.253 -10.7643
- ele_max      1    0.5678 57.665 -10.1897
- migration    1    0.6296 57.727 -10.1039
- lat_equator  1    0.8403 57.938  -9.8125
- mass         1    1.3174 58.415  -9.1564
<none>                     57.098  -8.9812
- region       1    2.7585 59.856  -7.2067
- lat_min      1    3.1088 60.206  -6.7399
- long_max     1    4.4776 61.575  -4.9414

Step:  AIC=-10.76
dfmax ~ mass + migration + region + lat_min + lat_equator + long_max + 
    ele_max

              Df Sum of Sq    RSS      AIC
- migration    1    0.5772 57.830 -11.9618
- lat_equator  1    0.7062 57.959 -11.7835
- mass         1    1.4440 58.697 -10.7716
<none>                     57.253 -10.7643
- ele_max      1    2.5346 59.787  -9.2988
- region       1    2.9877 60.240  -8.6948
- lat_min      1    3.7450 60.998  -7.6954
- long_max     1    4.4797 61.732  -6.7376

Step:  AIC=-11.96
dfmax ~ mass + region + lat_min + lat_equator + long_max + ele_max

              Df Sum of Sq    RSS      AIC
- lat_equator  1    0.3214 58.151 -13.5184
- mass         1    1.4630 59.293 -11.9631
<none>                     57.830 -11.9618
- ele_max      1    2.1305 59.960 -11.0675
- region       1    3.3476 61.177  -9.4599
- lat_min      1    3.5910 61.421  -9.1422
- long_max     1    5.0000 62.830  -7.3277

Step:  AIC=-13.52
dfmax ~ mass + region + lat_min + long_max + ele_max

           Df Sum of Sq    RSS      AIC
- mass      1    1.3919 59.543 -13.6261
<none>                  58.151 -13.5184
- ele_max   1    1.9729 60.124 -12.8493
- region    1    3.0262 61.177 -11.4599
- long_max  1    4.7510 62.902  -9.2357
- lat_min   1    8.6130 66.764  -4.4687

Step:  AIC=-13.63
dfmax ~ region + lat_min + long_max + ele_max

           Df Sum of Sq    RSS      AIC
<none>                  59.543 -13.6261
- ele_max   1    2.8249 62.368 -11.9180
- region    1    5.3934 64.937  -8.6893
- long_max  1    5.8992 65.442  -8.0685
- lat_min   1   11.8472 71.390  -1.1092

Call:
lm(formula = dfmax ~ region + lat_min + long_max + ele_max)

Coefficients:
(Intercept)       region      lat_min     long_max      ele_max  
  1.7866586    0.5676333    0.0464691   -0.0071512    0.0001983  

> summary(model2)

Call:
lm(formula = dfmax ~ region + lat_min + long_max + ele_max)

Residuals:
    Min      1Q  Median      3Q     Max 
-3.0879 -0.4248  0.1492  0.4851  2.0556 

Coefficients:
              Estimate Std. Error t value Pr(>|t|)    
(Intercept)  1.7866586  0.7249965   2.464 0.016015 *  
region       0.5676333  0.2177822   2.606 0.011031 *  
lat_min      0.0464691  0.0120293   3.863 0.000236 ***
long_max    -0.0071512  0.0026234  -2.726 0.007978 ** 
ele_max      0.0001983  0.0001051   1.886 0.063124 .  
---
Signif. codes:  0 ‘***’ 0.001 ‘**’ 0.01 ‘*’ 0.05 ‘.’ 0.1 ‘ ’ 1

Residual standard error: 0.891 on 75 degrees of freedom
Multiple R-squared:  0.2479,    Adjusted R-squared:  0.2078 
F-statistic:  6.18 on 4 and 75 DF,  p-value: 0.0002361

> 
> model1 <- lm(dfmin ~ length + mass + migration + region + lat_max + lat_min + lat_mean + lat_equator + long_max + long_min + long_mean + ele_max + ele_min + ele_mean + habitat)
> summary(model1)

Call:
lm(formula = dfmin ~ length + mass + migration + region + lat_max + 
    lat_min + lat_mean + lat_equator + long_max + long_min + 
    long_mean + ele_max + ele_min + ele_mean + habitat)

Residuals:
     Min       1Q   Median       3Q      Max 
-1.48990 -0.49332 -0.05363  0.45730  1.97274 

Coefficients: (3 not defined because of singularities)
              Estimate Std. Error t value Pr(>|t|)  
(Intercept)  3.184e-02  2.025e+00   0.016    0.988  
length       3.052e-01  1.906e-01   1.601    0.114  
mass        -1.283e-01  8.997e-02  -1.426    0.159  
migration   -9.182e-02  2.250e-01  -0.408    0.685  
region      -1.139e-01  2.242e-01  -0.508    0.613  
lat_max      1.595e-02  1.982e-02   0.805    0.424  
lat_min      7.744e-03  1.602e-02   0.483    0.630  
lat_mean            NA         NA      NA       NA  
lat_equator -5.549e-03  3.020e-02  -0.184    0.855  
long_max    -8.795e-03  3.485e-03  -2.523    0.014 *
long_min     4.013e-03  3.893e-03   1.031    0.306  
long_mean           NA         NA      NA       NA  
ele_max      3.354e-06  1.604e-04   0.021    0.983  
ele_min      2.963e-04  1.822e-04   1.626    0.109  
ele_mean            NA         NA      NA       NA  
habitat     -9.141e-02  9.255e-02  -0.988    0.327  
---
Signif. codes:  0 ‘***’ 0.001 ‘**’ 0.01 ‘*’ 0.05 ‘.’ 0.1 ‘ ’ 1

Residual standard error: 0.7883 on 67 degrees of freedom
Multiple R-squared:  0.3495,    Adjusted R-squared:  0.233 
F-statistic:     3 on 12 and 67 DF,  p-value: 0.002078

> (model2 <- step(model1))
Start:  AIC=-26.25
dfmin ~ length + mass + migration + region + lat_max + lat_min + 
    lat_mean + lat_equator + long_max + long_min + long_mean + 
    ele_max + ele_min + ele_mean + habitat


Step:  AIC=-26.25
dfmin ~ length + mass + migration + region + lat_max + lat_min + 
    lat_mean + lat_equator + long_max + long_min + long_mean + 
    ele_max + ele_min + habitat


Step:  AIC=-26.25
dfmin ~ length + mass + migration + region + lat_max + lat_min + 
    lat_mean + lat_equator + long_max + long_min + ele_max + 
    ele_min + habitat


Step:  AIC=-26.25
dfmin ~ length + mass + migration + region + lat_max + lat_min + 
    lat_equator + long_max + long_min + ele_max + ele_min + habitat

              Df Sum of Sq    RSS     AIC
- ele_max      1    0.0003 41.635 -28.247
- lat_equator  1    0.0210 41.656 -28.207
- migration    1    0.1035 41.738 -28.049
- lat_min      1    0.1452 41.780 -27.969
- region       1    0.1602 41.795 -27.940
- lat_max      1    0.4027 42.038 -27.477
- habitat      1    0.6062 42.241 -27.091
- long_min     1    0.6601 42.295 -26.989
<none>                     41.635 -26.247
- mass         1    1.2636 42.898 -25.855
- length       1    1.5930 43.228 -25.243
- ele_min      1    1.6436 43.278 -25.150
- long_max     1    3.9566 45.591 -20.985

Step:  AIC=-28.25
dfmin ~ length + mass + migration + region + lat_max + lat_min + 
    lat_equator + long_max + long_min + ele_min + habitat

              Df Sum of Sq    RSS     AIC
- lat_equator  1    0.0216 41.657 -30.205
- migration    1    0.1048 41.740 -30.046
- lat_min      1    0.1450 41.780 -29.969
- region       1    0.1607 41.796 -29.939
- lat_max      1    0.4028 42.038 -29.476
- habitat      1    0.6765 42.312 -28.957
- long_min     1    0.6934 42.329 -28.925
<none>                     41.635 -28.247
- mass         1    1.2649 42.900 -27.852
- length       1    1.6187 43.254 -27.195
- ele_min      1    3.4043 45.039 -23.959
- long_max     1    4.0392 45.674 -22.839

Step:  AIC=-30.21
dfmin ~ length + mass + migration + region + lat_max + lat_min + 
    long_max + long_min + ele_min + habitat

            Df Sum of Sq    RSS     AIC
- lat_min    1    0.1241 41.781 -31.967
- migration  1    0.1357 41.792 -31.945
- region     1    0.1637 41.820 -31.891
- lat_max    1    0.5516 42.208 -31.153
- habitat    1    0.6558 42.313 -30.955
- long_min   1    0.7935 42.450 -30.696
<none>                   41.657 -30.205
- mass       1    1.2895 42.946 -29.766
- length     1    1.6190 43.276 -29.155
- ele_min    1    3.7525 45.409 -25.305
- long_max   1    4.0746 45.731 -24.739

Step:  AIC=-31.97
dfmin ~ length + mass + migration + region + lat_max + long_max + 
    long_min + ele_min + habitat

            Df Sum of Sq    RSS     AIC
- migration  1    0.1290 41.910 -33.721
- region     1    0.3952 42.176 -33.214
- habitat    1    0.5899 42.371 -32.846
- long_min   1    1.0262 42.807 -32.026
<none>                   41.781 -31.967
- lat_max    1    1.1969 42.978 -31.708
- mass       1    1.4778 43.259 -31.186
- length     1    1.7182 43.499 -30.743
- ele_min    1    4.0072 45.788 -26.640
- long_max   1    4.4682 46.249 -25.839

Step:  AIC=-33.72
dfmin ~ length + mass + region + lat_max + long_max + long_min + 
    ele_min + habitat

           Df Sum of Sq    RSS     AIC
- region    1    0.3302 42.240 -35.093
- habitat   1    0.6319 42.542 -34.523
- long_min  1    0.9178 42.828 -33.988
<none>                  41.910 -33.721
- lat_max   1    1.1593 43.069 -33.538
- mass      1    1.3965 43.306 -33.098
- length    1    1.5968 43.507 -32.729
- ele_min   1    3.8785 45.788 -28.640
- long_max  1    4.3762 46.286 -27.775

Step:  AIC=-35.09
dfmin ~ length + mass + lat_max + long_max + long_min + ele_min + 
    habitat

           Df Sum of Sq    RSS     AIC
- habitat   1    0.6203 42.860 -35.927
- long_min  1    0.9962 43.236 -35.228
<none>                  42.240 -35.093
- mass      1    1.2013 43.441 -34.849
- length    1    1.5995 43.839 -34.119
- ele_min   1    3.7912 46.031 -30.217
- lat_max   1    4.7936 47.034 -28.493
- long_max  1    5.3175 47.558 -27.607

Step:  AIC=-35.93
dfmin ~ length + mass + lat_max + long_max + long_min + ele_min

           Df Sum of Sq    RSS     AIC
- mass      1    0.8976 43.758 -36.268
- long_min  1    1.0532 43.913 -35.984
<none>                  42.860 -35.927
- length    1    1.4598 44.320 -35.247
- ele_min   1    5.4295 48.290 -28.385
- long_max  1    6.4714 49.332 -26.677
- lat_max   1    6.7682 49.628 -26.197

Step:  AIC=-36.27
dfmin ~ length + lat_max + long_max + long_min + ele_min

           Df Sum of Sq    RSS     AIC
- length    1    0.5644 44.322 -37.243
- long_min  1    0.8818 44.640 -36.672
<none>                  43.758 -36.268
- ele_min   1    6.4484 50.206 -27.271
- long_max  1    7.2130 50.971 -26.062
- lat_max   1    7.6081 51.366 -25.444

Step:  AIC=-37.24
dfmin ~ lat_max + long_max + long_min + ele_min

           Df Sum of Sq    RSS     AIC
- long_min  1    0.8228 45.145 -37.772
<none>                  44.322 -37.243
- ele_min   1    5.9005 50.223 -29.245
- long_max  1    7.2903 51.613 -27.061
- lat_max   1    8.3629 52.685 -25.415

Step:  AIC=-37.77
dfmin ~ lat_max + long_max + ele_min

           Df Sum of Sq    RSS     AIC
<none>                  45.145 -37.772
- lat_max   1    7.8202 52.965 -26.991
- long_max  1    7.9607 53.106 -26.779
- ele_min   1    8.0603 53.205 -26.630

Call:
lm(formula = dfmin ~ lat_max + long_max + ele_min)

Coefficients:
(Intercept)      lat_max     long_max      ele_min  
  1.7418078    0.0197328   -0.0083937    0.0003743  

> summary(model2)

Call:
lm(formula = dfmin ~ lat_max + long_max + ele_min)

Residuals:
     Min       1Q   Median       3Q      Max 
-1.60899 -0.49184 -0.02537  0.46778  2.05801 

Coefficients:
              Estimate Std. Error t value Pr(>|t|)    
(Intercept)  1.7418078  0.3283826   5.304 1.08e-06 ***
lat_max      0.0197328  0.0054385   3.628 0.000514 ***
long_max    -0.0083937  0.0022929  -3.661 0.000462 ***
ele_min      0.0003743  0.0001016   3.684 0.000428 ***
---
Signif. codes:  0 ‘***’ 0.001 ‘**’ 0.01 ‘*’ 0.05 ‘.’ 0.1 ‘ ’ 1

Residual standard error: 0.7707 on 76 degrees of freedom
Multiple R-squared:  0.2946,    Adjusted R-squared:  0.2668 
F-statistic: 10.58 on 3 and 76 DF,  p-value: 6.817e-06

> 
> model1 <- lm(fmodend ~ length + mass + migration + region + lat_max + lat_min + lat_mean + lat_equator + long_max + long_min + long_mean + ele_max + ele_min + ele_mean + habitat)
> summary(model1)

Call:
lm(formula = fmodend ~ length + mass + migration + region + lat_max + 
    lat_min + lat_mean + lat_equator + long_max + long_min + 
    long_mean + ele_max + ele_min + ele_mean + habitat)

Residuals:
     Min       1Q   Median       3Q      Max 
-2.08727 -0.30827  0.04577  0.40944  2.53261 

Coefficients: (3 not defined because of singularities)
              Estimate Std. Error t value Pr(>|t|)  
(Intercept) -2.2625153  2.0512908  -1.103   0.2740  
length       0.1338108  0.1931066   0.693   0.4907  
mass         0.0576559  0.0911300   0.633   0.5291  
migration    0.1043602  0.2279170   0.458   0.6485  
region      -0.1247622  0.2270977  -0.549   0.5846  
lat_max     -0.0145059  0.0200712  -0.723   0.4724  
lat_min     -0.0043372  0.0162293  -0.267   0.7901  
lat_mean            NA         NA      NA       NA  
lat_equator  0.0118843  0.0305864   0.389   0.6988  
long_max    -0.0052653  0.0035304  -1.491   0.1405  
long_min     0.0073906  0.0039437   1.874   0.0653 .
long_mean           NA         NA      NA       NA  
ele_max      0.0001140  0.0001625   0.701   0.4854  
ele_min     -0.0001018  0.0001845  -0.552   0.5829  
ele_mean            NA         NA      NA       NA  
habitat      0.0914982  0.0937459   0.976   0.3326  
---
Signif. codes:  0 ‘***’ 0.001 ‘**’ 0.01 ‘*’ 0.05 ‘.’ 0.1 ‘ ’ 1

Residual standard error: 0.7985 on 67 degrees of freedom
Multiple R-squared:  0.1584,    Adjusted R-squared:  0.007688 
F-statistic: 1.051 on 12 and 67 DF,  p-value: 0.4148

> (model2 <- step(model1))
Start:  AIC=-24.19
fmodend ~ length + mass + migration + region + lat_max + lat_min + 
    lat_mean + lat_equator + long_max + long_min + long_mean + 
    ele_max + ele_min + ele_mean + habitat


Step:  AIC=-24.19
fmodend ~ length + mass + migration + region + lat_max + lat_min + 
    lat_mean + lat_equator + long_max + long_min + long_mean + 
    ele_max + ele_min + habitat


Step:  AIC=-24.19
fmodend ~ length + mass + migration + region + lat_max + lat_min + 
    lat_mean + lat_equator + long_max + long_min + ele_max + 
    ele_min + habitat


Step:  AIC=-24.19
fmodend ~ length + mass + migration + region + lat_max + lat_min + 
    lat_equator + long_max + long_min + ele_max + ele_min + habitat

              Df Sum of Sq    RSS     AIC
- lat_min      1   0.04554 42.763 -26.109
- lat_equator  1   0.09625 42.814 -26.014
- migration    1   0.13367 42.851 -25.944
- region       1   0.19243 42.910 -25.834
- ele_min      1   0.19413 42.911 -25.831
- mass         1   0.25521 42.972 -25.717
- length       1   0.30614 43.023 -25.623
- ele_max      1   0.31373 43.031 -25.608
- lat_max      1   0.33302 43.050 -25.573
- habitat      1   0.60737 43.325 -25.064
<none>                     42.717 -24.194
- long_max     1   1.41815 44.135 -23.581
- long_min     1   2.23914 44.956 -22.107

Step:  AIC=-26.11
fmodend ~ length + mass + migration + region + lat_max + lat_equator + 
    long_max + long_min + ele_max + ele_min + habitat

              Df Sum of Sq    RSS     AIC
- lat_equator  1   0.05778 42.821 -28.001
- migration    1   0.14683 42.910 -27.834
- region       1   0.14821 42.911 -27.832
- ele_min      1   0.23515 42.998 -27.670
- length       1   0.28953 43.052 -27.569
- mass         1   0.30575 43.069 -27.539
- ele_max      1   0.31954 43.082 -27.513
- lat_max      1   0.33935 43.102 -27.476
- habitat      1   0.56513 43.328 -27.058
<none>                     42.763 -26.109
- long_max     1   1.37269 44.136 -25.581
- long_min     1   2.26199 45.025 -23.985

Step:  AIC=-28
fmodend ~ length + mass + migration + region + lat_max + long_max + 
    long_min + ele_max + ele_min + habitat

            Df Sum of Sq    RSS     AIC
- region     1   0.19454 43.015 -29.638
- migration  1   0.20510 43.026 -29.618
- ele_min    1   0.24207 43.063 -29.550
- ele_max    1   0.29310 43.114 -29.455
- length     1   0.29600 43.117 -29.450
- mass       1   0.30096 43.122 -29.440
- lat_max    1   0.40867 43.229 -29.241
- habitat    1   0.52168 43.342 -29.032
<none>                   42.821 -28.001
- long_max   1   1.38473 44.205 -27.454
- long_min   1   2.20675 45.027 -25.980

Step:  AIC=-29.64
fmodend ~ length + mass + migration + lat_max + long_max + long_min + 
    ele_max + ele_min + habitat

            Df Sum of Sq    RSS     AIC
- lat_max    1   0.23508 43.250 -31.202
- ele_min    1   0.26208 43.277 -31.152
- length     1   0.27967 43.295 -31.119
- migration  1   0.28928 43.304 -31.102
- ele_max    1   0.29041 43.306 -31.100
- mass       1   0.42013 43.435 -30.860
- habitat    1   0.52092 43.536 -30.675
<none>                   43.015 -29.638
- long_max   1   1.71534 44.730 -28.510
- long_min   1   2.23866 45.254 -27.579

Step:  AIC=-31.2
fmodend ~ length + mass + migration + long_max + long_min + ele_max + 
    ele_min + habitat

            Df Sum of Sq    RSS     AIC
- migration  1    0.0676 43.318 -33.077
- ele_min    1    0.2531 43.503 -32.735
- length     1    0.3043 43.555 -32.641
- ele_max    1    0.3945 43.645 -32.476
- mass       1    0.4565 43.707 -32.362
- habitat    1    0.8342 44.084 -31.674
<none>                   43.250 -31.202
- long_max   1    2.8679 46.118 -28.066
- long_min   1    3.7813 47.032 -26.497

Step:  AIC=-33.08
fmodend ~ length + mass + long_max + long_min + ele_max + ele_min + 
    habitat

           Df Sum of Sq    RSS     AIC
- ele_min   1    0.2608 43.579 -34.597
- mass      1    0.4037 43.721 -34.335
- ele_max   1    0.4102 43.728 -34.323
- length    1    0.4307 43.748 -34.286
- habitat   1    0.7738 44.092 -33.661
<none>                  43.318 -33.077
- long_max  1    2.8905 46.208 -29.909
- long_min  1    3.7210 47.039 -28.484

Step:  AIC=-34.6
fmodend ~ length + mass + long_max + long_min + ele_max + habitat

           Df Sum of Sq    RSS     AIC
- ele_max   1    0.1521 43.731 -36.318
- length    1    0.3800 43.959 -35.902
- mass      1    0.5553 44.134 -35.584
- habitat   1    0.7596 44.338 -35.214
<none>                  43.579 -34.597
- long_max  1    2.6490 46.228 -31.876
- long_min  1    3.5304 47.109 -30.365

Step:  AIC=-36.32
fmodend ~ length + mass + long_max + long_min + habitat

           Df Sum of Sq    RSS     AIC
- length    1    0.3339 44.065 -37.710
- mass      1    0.4945 44.225 -37.419
- habitat   1    0.6092 44.340 -37.211
<none>                  43.731 -36.318
- long_max  1    2.7289 46.460 -33.476
- long_min  1    3.7980 47.529 -31.655

Step:  AIC=-37.71
fmodend ~ mass + long_max + long_min + habitat

           Df Sum of Sq    RSS     AIC
- habitat   1    0.6234 44.688 -38.586
<none>                  44.065 -37.710
- long_max  1    2.7589 46.823 -34.851
- mass      1    3.2114 47.276 -34.082
- long_min  1    3.4777 47.542 -33.633

Step:  AIC=-38.59
fmodend ~ mass + long_max + long_min

           Df Sum of Sq    RSS     AIC
<none>                  44.688 -38.586
- long_max  1    2.4693 47.157 -36.283
- mass      1    2.8708 47.559 -35.605
- long_min  1    3.5308 48.219 -34.502

Call:
lm(formula = fmodend ~ mass + long_max + long_min)

Coefficients:
(Intercept)         mass     long_max     long_min  
  -0.945024     0.112355    -0.005478     0.006755  

> summary(model2)

Call:
lm(formula = fmodend ~ mass + long_max + long_min)

Residuals:
     Min       1Q   Median       3Q      Max 
-2.19291 -0.32168  0.04736  0.37533  2.55780 

Coefficients:
             Estimate Std. Error t value Pr(>|t|)  
(Intercept) -0.945024   0.450178  -2.099   0.0391 *
mass         0.112355   0.050849   2.210   0.0301 *
long_max    -0.005478   0.002673  -2.049   0.0439 *
long_min     0.006755   0.002757   2.450   0.0166 *
---
Signif. codes:  0 ‘***’ 0.001 ‘**’ 0.01 ‘*’ 0.05 ‘.’ 0.1 ‘ ’ 1

Residual standard error: 0.7668 on 76 degrees of freedom
Multiple R-squared:  0.1196,    Adjusted R-squared:  0.08484 
F-statistic: 3.441 on 3 and 76 DF,  p-value: 0.02088

> 
> model1 <- lm(complexity1 ~ length + mass + migration + region + lat_max + lat_min + lat_mean + lat_equator + long_max + long_min + long_mean + ele_max + ele_min + ele_mean + habitat)
> summary(model1)

Call:
lm(formula = complexity1 ~ length + mass + migration + region + 
    lat_max + lat_min + lat_mean + lat_equator + long_max + long_min + 
    long_mean + ele_max + ele_min + ele_mean + habitat)

Residuals:
    Min      1Q  Median      3Q     Max 
-1.1531 -0.4441 -0.1325  0.2847  2.6400 

Coefficients: (3 not defined because of singularities)
              Estimate Std. Error t value Pr(>|t|)  
(Intercept)  4.158e+00  2.086e+00   1.993   0.0503 .
length      -2.860e-01  1.964e-01  -1.456   0.1500  
mass         3.924e-02  9.268e-02   0.423   0.6734  
migration    4.089e-03  2.318e-01   0.018   0.9860  
region       1.911e-01  2.310e-01   0.827   0.4109  
lat_max     -1.743e-02  2.041e-02  -0.854   0.3962  
lat_min      4.148e-03  1.651e-02   0.251   0.8023  
lat_mean            NA         NA      NA       NA  
lat_equator  1.512e-02  3.111e-02   0.486   0.6285  
long_max     4.188e-03  3.590e-03   1.166   0.2476  
long_min    -1.853e-04  4.011e-03  -0.046   0.9633  
long_mean           NA         NA      NA       NA  
ele_max      9.626e-05  1.653e-04   0.582   0.5622  
ele_min     -3.125e-04  1.877e-04  -1.665   0.1005  
ele_mean            NA         NA      NA       NA  
habitat      5.992e-02  9.534e-02   0.628   0.5318  
---
Signif. codes:  0 ‘***’ 0.001 ‘**’ 0.01 ‘*’ 0.05 ‘.’ 0.1 ‘ ’ 1

Residual standard error: 0.8121 on 67 degrees of freedom
Multiple R-squared:  0.1945,    Adjusted R-squared:  0.05021 
F-statistic: 1.348 on 12 and 67 DF,  p-value: 0.2135

> (model2 <- step(model1))
Start:  AIC=-21.49
complexity1 ~ length + mass + migration + region + lat_max + 
    lat_min + lat_mean + lat_equator + long_max + long_min + 
    long_mean + ele_max + ele_min + ele_mean + habitat


Step:  AIC=-21.49
complexity1 ~ length + mass + migration + region + lat_max + 
    lat_min + lat_mean + lat_equator + long_max + long_min + 
    long_mean + ele_max + ele_min + habitat


Step:  AIC=-21.49
complexity1 ~ length + mass + migration + region + lat_max + 
    lat_min + lat_mean + lat_equator + long_max + long_min + 
    ele_max + ele_min + habitat


Step:  AIC=-21.49
complexity1 ~ length + mass + migration + region + lat_max + 
    lat_min + lat_equator + long_max + long_min + ele_max + ele_min + 
    habitat

              Df Sum of Sq    RSS     AIC
- migration    1   0.00021 44.184 -23.494
- long_min     1   0.00141 44.185 -23.492
- lat_min      1   0.04166 44.225 -23.419
- mass         1   0.11822 44.302 -23.281
- lat_equator  1   0.15581 44.339 -23.213
- ele_max      1   0.22371 44.407 -23.090
- habitat      1   0.26045 44.444 -23.024
- region       1   0.45152 44.635 -22.681
- lat_max      1   0.48090 44.664 -22.628
- long_max     1   0.89726 45.081 -21.886
<none>                     44.183 -21.494
- length       1   1.39826 45.582 -21.002
- ele_min      1   1.82855 46.012 -20.250

Step:  AIC=-23.49
complexity1 ~ length + mass + region + lat_max + lat_min + lat_equator + 
    long_max + long_min + ele_max + ele_min + habitat

              Df Sum of Sq    RSS     AIC
- long_min     1   0.00122 44.185 -25.492
- lat_min      1   0.04146 44.225 -25.419
- mass         1   0.11891 44.302 -25.279
- lat_equator  1   0.16876 44.352 -25.189
- ele_max      1   0.23305 44.417 -25.073
- habitat      1   0.26948 44.453 -25.008
- region       1   0.45779 44.641 -24.669
- lat_max      1   0.48942 44.673 -24.613
- long_max     1   0.90451 45.088 -23.873
<none>                     44.184 -23.494
- length       1   1.46095 45.644 -22.892
- ele_min      1   1.82864 46.012 -22.250

Step:  AIC=-25.49
complexity1 ~ length + mass + region + lat_max + lat_min + lat_equator + 
    long_max + ele_max + ele_min + habitat

              Df Sum of Sq    RSS     AIC
- lat_min      1   0.04099 44.226 -27.418
- mass         1   0.11775 44.303 -27.279
- lat_equator  1   0.18084 44.366 -27.165
- ele_max      1   0.25014 44.435 -27.040
- habitat      1   0.28206 44.467 -26.983
- region       1   0.45657 44.641 -26.669
- lat_max      1   0.49045 44.675 -26.609
<none>                     44.185 -25.492
- length       1   1.47450 45.659 -24.866
- long_max     1   1.49913 45.684 -24.823
- ele_min      1   1.99353 46.178 -23.961

Step:  AIC=-27.42
complexity1 ~ length + mass + region + lat_max + lat_equator + 
    long_max + ele_max + ele_min + habitat

              Df Sum of Sq    RSS     AIC
- mass         1   0.10073 44.326 -29.236
- ele_max      1   0.23188 44.458 -28.999
- lat_equator  1   0.31051 44.536 -28.858
- habitat      1   0.32398 44.550 -28.834
- region       1   0.42227 44.648 -28.657
- lat_max      1   0.49735 44.723 -28.523
<none>                     44.226 -27.418
- length       1   1.46233 45.688 -26.815
- long_max     1   1.52256 45.748 -26.710
- ele_min      1   1.98898 46.215 -25.898

Step:  AIC=-29.24
complexity1 ~ length + region + lat_max + lat_equator + long_max + 
    ele_max + ele_min + habitat

              Df Sum of Sq    RSS     AIC
- ele_max      1   0.23805 44.565 -30.807
- habitat      1   0.26435 44.591 -30.760
- lat_equator  1   0.29281 44.619 -30.709
- region       1   0.35982 44.686 -30.589
- lat_max      1   0.55054 44.877 -30.248
<none>                     44.326 -29.236
- long_max     1   1.98324 46.310 -27.734
- length       1   2.10147 46.428 -27.530
- ele_min      1   2.20057 46.527 -27.359

Step:  AIC=-30.81
complexity1 ~ length + region + lat_max + lat_equator + long_max + 
    ele_min + habitat

              Df Sum of Sq    RSS     AIC
- habitat      1   0.15074 44.715 -32.537
- lat_equator  1   0.26127 44.826 -32.339
- region       1   0.34550 44.910 -32.189
- lat_max      1   0.51113 45.076 -31.895
<none>                     44.565 -30.807
- long_max     1   1.99393 46.558 -29.305
- length       1   2.27856 46.843 -28.818
- ele_min      1   2.68225 47.247 -28.131

Step:  AIC=-32.54
complexity1 ~ length + region + lat_max + lat_equator + long_max + 
    ele_min

              Df Sum of Sq    RSS     AIC
- lat_equator  1    0.2237 44.939 -34.138
- region       1    0.3488 45.064 -33.915
- lat_max      1    0.5069 45.222 -33.635
<none>                     44.715 -32.537
- long_max     1    2.2674 46.983 -30.580
- length       1    2.4507 47.166 -30.268
- ele_min      1    3.4776 48.193 -28.545

Step:  AIC=-34.14
complexity1 ~ length + region + lat_max + long_max + ele_min

           Df Sum of Sq    RSS     AIC
- region    1    0.2471 45.186 -35.699
- lat_max   1    0.4082 45.347 -35.414
<none>                  44.939 -34.138
- long_max  1    2.0978 47.037 -32.488
- length    1    2.3357 47.275 -32.084
- ele_min   1    3.7039 48.643 -29.802

Step:  AIC=-35.7
complexity1 ~ length + lat_max + long_max + ele_min

           Df Sum of Sq    RSS     AIC
<none>                  45.186 -35.699
- lat_max   1    2.5067 47.693 -33.380
- long_max  1    2.5861 47.772 -33.247
- length    1    2.7819 47.968 -32.919
- ele_min   1    3.6027 48.789 -31.562

Call:
lm(formula = complexity1 ~ length + lat_max + long_max + ele_min)

Coefficients:
(Intercept)       length      lat_max     long_max      ele_min  
  5.1860973   -0.2522440   -0.0113597    0.0047940   -0.0002599  

> summary(model2)

Call:
lm(formula = complexity1 ~ length + lat_max + long_max + ele_min)

Residuals:
    Min      1Q  Median      3Q     Max 
-1.2445 -0.4947 -0.1356  0.2226  2.6662 

Coefficients:
              Estimate Std. Error t value Pr(>|t|)    
(Intercept)  5.1860973  1.3471481   3.850 0.000247 ***
length      -0.2522440  0.1173871  -2.149 0.034876 *  
lat_max     -0.0113597  0.0055691  -2.040 0.044894 *  
long_max     0.0047940  0.0023139   2.072 0.041722 *  
ele_min     -0.0002599  0.0001063  -2.445 0.016818 *  
---
Signif. codes:  0 ‘***’ 0.001 ‘**’ 0.01 ‘*’ 0.05 ‘.’ 0.1 ‘ ’ 1

Residual standard error: 0.7762 on 75 degrees of freedom
Multiple R-squared:  0.1762,    Adjusted R-squared:  0.1323 
F-statistic:  4.01 on 4 and 75 DF,  p-value: 0.005303

> 
> model1 <- lm(complexity2 ~ length + mass + migration + region + lat_max + lat_min + lat_mean + lat_equator + long_max + long_min + long_mean + ele_max + ele_min + ele_mean + habitat)
> summary(model1)

Call:
lm(formula = complexity2 ~ length + mass + migration + region + 
    lat_max + lat_min + lat_mean + lat_equator + long_max + long_min + 
    long_mean + ele_max + ele_min + ele_mean + habitat)

Residuals:
     Min       1Q   Median       3Q      Max 
-0.37303 -0.20432 -0.03742  0.14771  0.65004 

Coefficients: (3 not defined because of singularities)
              Estimate Std. Error t value Pr(>|t|)
(Intercept)  6.797e-01  6.957e-01   0.977    0.332
length      -2.904e-02  6.549e-02  -0.443    0.659
mass         7.415e-03  3.091e-02   0.240    0.811
migration    7.779e-02  7.730e-02   1.006    0.318
region       6.420e-02  7.702e-02   0.834    0.408
lat_max     -1.243e-03  6.807e-03  -0.183    0.856
lat_min     -1.336e-03  5.504e-03  -0.243    0.809
lat_mean            NA         NA      NA       NA
lat_equator -5.252e-03  1.037e-02  -0.506    0.614
long_max     4.038e-04  1.197e-03   0.337    0.737
long_min    -6.321e-04  1.338e-03  -0.473    0.638
long_mean           NA         NA      NA       NA
ele_max     -2.718e-05  5.511e-05  -0.493    0.624
ele_min     -3.384e-07  6.258e-05  -0.005    0.996
ele_mean            NA         NA      NA       NA
habitat      1.607e-02  3.179e-02   0.506    0.615

Residual standard error: 0.2708 on 67 degrees of freedom
Multiple R-squared:  0.1604,    Adjusted R-squared:  0.01003 
F-statistic: 1.067 on 12 and 67 DF,  p-value: 0.4017

> (model2 <- step(model1))
Start:  AIC=-197.2
complexity2 ~ length + mass + migration + region + lat_max + 
    lat_min + lat_mean + lat_equator + long_max + long_min + 
    long_mean + ele_max + ele_min + ele_mean + habitat


Step:  AIC=-197.2
complexity2 ~ length + mass + migration + region + lat_max + 
    lat_min + lat_mean + lat_equator + long_max + long_min + 
    long_mean + ele_max + ele_min + habitat


Step:  AIC=-197.2
complexity2 ~ length + mass + migration + region + lat_max + 
    lat_min + lat_mean + lat_equator + long_max + long_min + 
    ele_max + ele_min + habitat


Step:  AIC=-197.2
complexity2 ~ length + mass + migration + region + lat_max + 
    lat_min + lat_equator + long_max + long_min + ele_max + ele_min + 
    habitat

              Df Sum of Sq    RSS     AIC
- ele_min      1  0.000002 4.9136 -199.20
- lat_max      1  0.002446 4.9161 -199.16
- mass         1  0.004221 4.9179 -199.13
- lat_min      1  0.004320 4.9180 -199.13
- long_max     1  0.008341 4.9220 -199.06
- length       1  0.014416 4.9280 -198.97
- long_min     1  0.016378 4.9300 -198.94
- ele_max      1  0.017832 4.9315 -198.91
- habitat      1  0.018745 4.9324 -198.90
- lat_equator  1  0.018800 4.9324 -198.90
- region       1  0.050951 4.9646 -198.38
- migration    1  0.074277 4.9879 -198.00
<none>                     4.9136 -197.20

Step:  AIC=-199.2
complexity2 ~ length + mass + migration + region + lat_max + 
    lat_min + lat_equator + long_max + long_min + ele_max + habitat

              Df Sum of Sq    RSS     AIC
- lat_max      1  0.002450 4.9161 -201.16
- mass         1  0.004336 4.9180 -201.13
- lat_min      1  0.004488 4.9181 -201.13
- long_max     1  0.008553 4.9222 -201.06
- length       1  0.014510 4.9281 -200.97
- long_min     1  0.017551 4.9312 -200.92
- habitat      1  0.018783 4.9324 -200.90
- lat_equator  1  0.018957 4.9326 -200.89
- ele_max      1  0.036835 4.9505 -200.60
- region       1  0.051448 4.9651 -200.37
- migration    1  0.074299 4.9879 -200.00
<none>                     4.9136 -199.20

Step:  AIC=-201.16
complexity2 ~ length + mass + migration + region + lat_min + 
    lat_equator + long_max + long_min + ele_max + habitat

              Df Sum of Sq    RSS     AIC
- lat_min      1  0.004685 4.9208 -203.09
- mass         1  0.004841 4.9209 -203.08
- long_max     1  0.006574 4.9227 -203.05
- length       1  0.014131 4.9302 -202.93
- long_min     1  0.015974 4.9321 -202.90
- habitat      1  0.019323 4.9354 -202.85
- ele_max      1  0.037391 4.9535 -202.56
- region       1  0.054866 4.9709 -202.27
- lat_equator  1  0.057603 4.9737 -202.23
- migration    1  0.071905 4.9880 -202.00
<none>                     4.9161 -201.16

Step:  AIC=-203.08
complexity2 ~ length + mass + migration + region + lat_equator + 
    long_max + long_min + ele_max + habitat

              Df Sum of Sq    RSS     AIC
- mass         1  0.007429 4.9282 -204.96
- long_max     1  0.009410 4.9302 -204.93
- length       1  0.015802 4.9366 -204.83
- habitat      1  0.016384 4.9372 -204.82
- long_min     1  0.026612 4.9474 -204.65
- ele_max      1  0.042249 4.9630 -204.40
- migration    1  0.074892 4.9957 -203.88
- region       1  0.082380 5.0031 -203.76
<none>                     4.9208 -203.09
- lat_equator  1  0.135218 5.0560 -202.92

Step:  AIC=-204.96
complexity2 ~ length + migration + region + lat_equator + long_max + 
    long_min + ele_max + habitat

              Df Sum of Sq    RSS     AIC
- length       1  0.008520 4.9367 -206.83
- habitat      1  0.013078 4.9413 -206.75
- long_max     1  0.013764 4.9420 -206.74
- long_min     1  0.024958 4.9532 -206.56
- ele_max      1  0.046787 4.9750 -206.21
- migration    1  0.069949 4.9981 -205.84
- region       1  0.075843 5.0040 -205.74
<none>                     4.9282 -204.96
- lat_equator  1  0.145499 5.0737 -204.64

Step:  AIC=-206.83
complexity2 ~ migration + region + lat_equator + long_max + long_min + 
    ele_max + habitat

              Df Sum of Sq    RSS     AIC
- long_max     1  0.012185 4.9489 -208.63
- habitat      1  0.017757 4.9545 -208.54
- long_min     1  0.021360 4.9581 -208.48
- ele_max      1  0.039036 4.9758 -208.20
- migration    1  0.063678 5.0004 -207.80
- region       1  0.086069 5.0228 -207.44
<none>                     4.9367 -206.83
- lat_equator  1  0.138282 5.0750 -206.62

Step:  AIC=-208.63
complexity2 ~ migration + region + lat_equator + long_min + ele_max + 
    habitat

              Df Sum of Sq    RSS     AIC
- long_min     1  0.009653 4.9586 -210.47
- habitat      1  0.026065 4.9750 -210.21
- ele_max      1  0.038522 4.9874 -210.01
- migration    1  0.060086 5.0090 -209.66
- region       1  0.096813 5.0457 -209.08
<none>                     4.9489 -208.63
- lat_equator  1  0.127085 5.0760 -208.60

Step:  AIC=-210.47
complexity2 ~ migration + region + lat_equator + ele_max + habitat

              Df Sum of Sq    RSS     AIC
- habitat      1  0.025857 4.9844 -212.06
- ele_max      1  0.038345 4.9969 -211.86
- migration    1  0.051748 5.0103 -211.64
- region       1  0.091538 5.0501 -211.01
- lat_equator  1  0.117432 5.0760 -210.60
<none>                     4.9586 -210.47

Step:  AIC=-212.06
complexity2 ~ migration + region + lat_equator + ele_max

              Df Sum of Sq    RSS     AIC
- migration    1  0.063630 5.0480 -213.04
- ele_max      1  0.085224 5.0696 -212.70
- region       1  0.099164 5.0836 -212.48
<none>                     4.9844 -212.06
- lat_equator  1  0.150078 5.1345 -211.68

Step:  AIC=-213.04
complexity2 ~ region + lat_equator + ele_max

              Df Sum of Sq    RSS     AIC
- ele_max      1  0.058185 5.1062 -214.12
- region       1  0.080593 5.1286 -213.78
- lat_equator  1  0.087436 5.1355 -213.67
<none>                     5.0480 -213.04

Step:  AIC=-214.13
complexity2 ~ region + lat_equator

              Df Sum of Sq    RSS     AIC
- region       1  0.076039 5.1823 -214.94
- lat_equator  1  0.078789 5.1850 -214.90
<none>                     5.1062 -214.12

Step:  AIC=-214.94
complexity2 ~ lat_equator

              Df Sum of Sq    RSS     AIC
<none>                     5.1823 -214.94
- lat_equator  1   0.67011 5.8524 -207.21

Call:
lm(formula = complexity2 ~ lat_equator)

Coefficients:
(Intercept)  lat_equator  
   0.609662    -0.007265  

> summary(model2)

Call:
lm(formula = complexity2 ~ lat_equator)

Residuals:
     Min       1Q   Median       3Q      Max 
-0.37191 -0.19211 -0.04637  0.13900  0.67369 

Coefficients:
             Estimate Std. Error t value Pr(>|t|)    
(Intercept)  0.609662   0.078197   7.797 2.33e-11 ***
lat_equator -0.007265   0.002288  -3.176  0.00214 ** 
---
Signif. codes:  0 ‘***’ 0.001 ‘**’ 0.01 ‘*’ 0.05 ‘.’ 0.1 ‘ ’ 1

Residual standard error: 0.2578 on 78 degrees of freedom
Multiple R-squared:  0.1145,    Adjusted R-squared:  0.1031 
F-statistic: 10.09 on 1 and 78 DF,  p-value: 0.00214

> 
> model1 <- lm(complexity3 ~ length + mass + migration + region + lat_max + lat_min + lat_mean + lat_equator + long_max + long_min + long_mean + ele_max + ele_min + ele_mean + habitat)
> summary(model1)

Call:
lm(formula = complexity3 ~ length + mass + migration + region + 
    lat_max + lat_min + lat_mean + lat_equator + long_max + long_min + 
    long_mean + ele_max + ele_min + ele_mean + habitat)

Residuals:
     Min       1Q   Median       3Q      Max 
-0.24254 -0.07666 -0.00057  0.05054  0.31649 

Coefficients: (3 not defined because of singularities)
              Estimate Std. Error t value Pr(>|t|)  
(Intercept)  4.536e-01  2.958e-01   1.533   0.1299  
length      -5.438e-02  2.785e-02  -1.953   0.0550 .
mass         3.211e-02  1.314e-02   2.444   0.0172 *
migration    1.651e-02  3.286e-02   0.502   0.6171  
region       4.650e-02  3.275e-02   1.420   0.1602  
lat_max     -2.994e-03  2.894e-03  -1.035   0.3046  
lat_min      6.141e-04  2.340e-03   0.262   0.7938  
lat_mean            NA         NA      NA       NA  
lat_equator  2.727e-03  4.410e-03   0.618   0.5384  
long_max     6.483e-04  5.091e-04   1.274   0.2072  
long_min    -3.260e-04  5.687e-04  -0.573   0.5684  
long_mean           NA         NA      NA       NA  
ele_max      6.963e-06  2.343e-05   0.297   0.7673  
ele_min     -7.680e-06  2.661e-05  -0.289   0.7737  
ele_mean            NA         NA      NA       NA  
habitat      1.761e-02  1.352e-02   1.303   0.1970  
---
Signif. codes:  0 ‘***’ 0.001 ‘**’ 0.01 ‘*’ 0.05 ‘.’ 0.1 ‘ ’ 1

Residual standard error: 0.1151 on 67 degrees of freedom
Multiple R-squared:  0.2325,    Adjusted R-squared:  0.09504 
F-statistic: 1.691 on 12 and 67 DF,  p-value: 0.08847

> (model2 <- step(model1))
Start:  AIC=-334.05
complexity3 ~ length + mass + migration + region + lat_max + 
    lat_min + lat_mean + lat_equator + long_max + long_min + 
    long_mean + ele_max + ele_min + ele_mean + habitat


Step:  AIC=-334.05
complexity3 ~ length + mass + migration + region + lat_max + 
    lat_min + lat_mean + lat_equator + long_max + long_min + 
    long_mean + ele_max + ele_min + habitat


Step:  AIC=-334.05
complexity3 ~ length + mass + migration + region + lat_max + 
    lat_min + lat_mean + lat_equator + long_max + long_min + 
    ele_max + ele_min + habitat


Step:  AIC=-334.05
complexity3 ~ length + mass + migration + region + lat_max + 
    lat_min + lat_equator + long_max + long_min + ele_max + ele_min + 
    habitat

              Df Sum of Sq     RSS     AIC
- lat_min      1  0.000913 0.88910 -335.97
- ele_min      1  0.001104 0.88929 -335.95
- ele_max      1  0.001171 0.88936 -335.94
- migration    1  0.003345 0.89153 -335.75
- long_min     1  0.004356 0.89254 -335.66
- lat_equator  1  0.005069 0.89326 -335.59
- lat_max      1  0.014190 0.90238 -334.78
- long_max     1  0.021500 0.90969 -334.13
<none>                     0.88819 -334.05
- habitat      1  0.022508 0.91069 -334.05
- region       1  0.026731 0.91492 -333.68
- length       1  0.050566 0.93875 -331.62
- mass         1  0.079164 0.96735 -329.22

Step:  AIC=-335.97
complexity3 ~ length + mass + migration + region + lat_max + 
    lat_equator + long_max + long_min + ele_max + ele_min + habitat

              Df Sum of Sq     RSS     AIC
- ele_min      1  0.000808 0.88991 -337.89
- ele_max      1  0.001123 0.89022 -337.86
- migration    1  0.003100 0.89220 -337.69
- long_min     1  0.003550 0.89265 -337.65
- lat_equator  1  0.008937 0.89804 -337.17
- lat_max      1  0.014021 0.90312 -336.71
- long_max     1  0.020613 0.90971 -336.13
<none>                     0.88910 -335.97
- habitat      1  0.025406 0.91450 -335.71
- region       1  0.027463 0.91656 -335.53
- length       1  0.049808 0.93891 -333.61
- mass         1  0.078695 0.96779 -331.18

Step:  AIC=-337.89
complexity3 ~ length + mass + migration + region + lat_max + 
    lat_equator + long_max + long_min + ele_max + habitat

              Df Sum of Sq     RSS     AIC
- ele_max      1  0.000353 0.89026 -339.86
- migration    1  0.003069 0.89298 -339.62
- long_min     1  0.005271 0.89518 -339.42
- lat_equator  1  0.009099 0.89901 -339.08
- lat_max      1  0.014207 0.90411 -338.63
<none>                     0.88991 -337.89
- long_max     1  0.022803 0.91271 -337.87
- habitat      1  0.025411 0.91532 -337.64
- region       1  0.027149 0.91706 -337.49
- length       1  0.051257 0.94116 -335.41
- mass         1  0.084277 0.97418 -332.65

Step:  AIC=-339.86
complexity3 ~ length + mass + migration + region + lat_max + 
    lat_equator + long_max + long_min + habitat

              Df Sum of Sq     RSS     AIC
- migration    1  0.003913 0.89417 -341.51
- long_min     1  0.005395 0.89566 -341.38
- lat_equator  1  0.008746 0.89901 -341.08
- lat_max      1  0.014077 0.90434 -340.61
<none>                     0.89026 -339.86
- long_max     1  0.023099 0.91336 -339.81
- region       1  0.027244 0.91751 -339.45
- habitat      1  0.028685 0.91895 -339.32
- length       1  0.052984 0.94324 -337.24
- mass         1  0.084073 0.97433 -334.64

Step:  AIC=-341.51
complexity3 ~ length + mass + region + lat_max + lat_equator + 
    long_max + long_min + habitat

              Df Sum of Sq     RSS     AIC
- long_min     1  0.003373 0.89755 -343.21
- lat_equator  1  0.011630 0.90580 -342.48
- lat_max      1  0.012043 0.90622 -342.44
- long_max     1  0.021606 0.91578 -341.60
<none>                     0.89417 -341.51
- region       1  0.025196 0.91937 -341.29
- habitat      1  0.029360 0.92353 -340.93
- length       1  0.049410 0.94358 -339.21
- mass         1  0.080481 0.97466 -336.62

Step:  AIC=-343.21
complexity3 ~ length + mass + region + lat_max + lat_equator + 
    long_max + habitat

              Df Sum of Sq     RSS     AIC
- lat_max      1  0.010775 0.90832 -344.25
- lat_equator  1  0.012855 0.91040 -344.07
- long_max     1  0.020154 0.91770 -343.43
<none>                     0.89755 -343.21
- region       1  0.026765 0.92431 -342.86
- habitat      1  0.032896 0.93044 -342.33
- length       1  0.047447 0.94499 -341.09
- mass         1  0.080105 0.97765 -338.37

Step:  AIC=-344.25
complexity3 ~ length + mass + region + lat_equator + long_max + 
    habitat

              Df Sum of Sq     RSS     AIC
- lat_equator  1  0.002159 0.91048 -346.06
- long_max     1  0.013456 0.92178 -345.08
<none>                     0.90832 -344.25
- region       1  0.033154 0.94148 -343.39
- habitat      1  0.034185 0.94251 -343.30
- length       1  0.047814 0.95614 -342.15
- mass         1  0.088129 0.99645 -338.85

Step:  AIC=-346.06
complexity3 ~ length + mass + region + long_max + habitat

           Df Sum of Sq     RSS     AIC
- long_max  1  0.018691 0.92917 -346.44
<none>                  0.91048 -346.06
- habitat   1  0.032100 0.94258 -345.29
- length    1  0.045655 0.95614 -344.15
- region    1  0.053806 0.96429 -343.47
- mass      1  0.087061 0.99754 -340.76

Step:  AIC=-346.44
complexity3 ~ length + mass + region + habitat

          Df Sum of Sq     RSS     AIC
<none>                 0.92917 -346.44
- habitat  1  0.042605 0.97178 -344.85
- region   1  0.049768 0.97894 -344.26
- length   1  0.058520 0.98769 -343.55
- mass     1  0.112532 1.04170 -339.29

Call:
lm(formula = complexity3 ~ length + mass + region + habitat)

Coefficients:
(Intercept)       length         mass       region      habitat  
    0.51036     -0.05417      0.03393      0.03548      0.02014  

> summary(model2)

Call:
lm(formula = complexity3 ~ length + mass + region + habitat)

Residuals:
     Min       1Q   Median       3Q      Max 
-0.23509 -0.06654 -0.01459  0.06209  0.31670 

Coefficients:
            Estimate Std. Error t value Pr(>|t|)   
(Intercept)  0.51036    0.23195   2.200  0.03086 * 
length      -0.05417    0.02493  -2.173  0.03291 * 
mass         0.03393    0.01126   3.014  0.00352 **
region       0.03548    0.01770   2.004  0.04865 * 
habitat      0.02014    0.01086   1.854  0.06761 . 
---
Signif. codes:  0 ‘***’ 0.001 ‘**’ 0.01 ‘*’ 0.05 ‘.’ 0.1 ‘ ’ 1

Residual standard error: 0.1113 on 75 degrees of freedom
Multiple R-squared:  0.1971,    Adjusted R-squared:  0.1543 
F-statistic: 4.603 on 4 and 75 DF,  p-value: 0.002233

> 
> model1 <- lm(HKstim1 ~ length + mass + migration + region + lat_max + lat_min + lat_mean + lat_equator + long_max + long_min + long_mean + ele_max + ele_min + ele_mean + habitat)
> summary(model1)

Call:
lm(formula = HKstim1 ~ length + mass + migration + region + lat_max + 
    lat_min + lat_mean + lat_equator + long_max + long_min + 
    long_mean + ele_max + ele_min + ele_mean + habitat)

Residuals:
    Min      1Q  Median      3Q     Max 
-7.6966 -0.5047  0.1200  0.6181  3.1289 

Coefficients: (3 not defined because of singularities)
              Estimate Std. Error t value Pr(>|t|)  
(Intercept) -0.1288971  4.1310520  -0.031   0.9752  
length      -0.2544951  0.3888933  -0.654   0.5151  
mass         0.2567179  0.1835249   1.399   0.1665  
migration   -0.6988842  0.4589974  -1.523   0.1326  
region       0.1780056  0.4573473   0.389   0.6984  
lat_max     -0.0321932  0.0404209  -0.796   0.4286  
lat_min      0.0334026  0.0326838   1.022   0.3105  
lat_mean            NA         NA      NA       NA  
lat_equator  0.0407167  0.0615972   0.661   0.5109  
long_max     0.0073229  0.0071098   1.030   0.3067  
long_min    -0.0059773  0.0079421  -0.753   0.4543  
long_mean           NA         NA      NA       NA  
ele_max      0.0003485  0.0003273   1.065   0.2908  
ele_min     -0.0006993  0.0003716  -1.882   0.0642 .
ele_mean            NA         NA      NA       NA  
habitat      0.0407330  0.1887929   0.216   0.8298  
---
Signif. codes:  0 ‘***’ 0.001 ‘**’ 0.01 ‘*’ 0.05 ‘.’ 0.1 ‘ ’ 1

Residual standard error: 1.608 on 67 degrees of freedom
Multiple R-squared:  0.204,     Adjusted R-squared:  0.06147 
F-statistic: 1.431 on 12 and 67 DF,  p-value: 0.174

> (model2 <- step(model1))
Start:  AIC=87.82
HKstim1 ~ length + mass + migration + region + lat_max + lat_min + 
    lat_mean + lat_equator + long_max + long_min + long_mean + 
    ele_max + ele_min + ele_mean + habitat


Step:  AIC=87.82
HKstim1 ~ length + mass + migration + region + lat_max + lat_min + 
    lat_mean + lat_equator + long_max + long_min + long_mean + 
    ele_max + ele_min + habitat


Step:  AIC=87.82
HKstim1 ~ length + mass + migration + region + lat_max + lat_min + 
    lat_mean + lat_equator + long_max + long_min + ele_max + 
    ele_min + habitat


Step:  AIC=87.82
HKstim1 ~ length + mass + migration + region + lat_max + lat_min + 
    lat_equator + long_max + long_min + ele_max + ele_min + habitat

              Df Sum of Sq    RSS    AIC
- habitat      1    0.1204 173.37 85.872
- region       1    0.3917 173.64 85.997
- length       1    1.1074 174.36 86.326
- lat_equator  1    1.1298 174.38 86.336
- long_min     1    1.4646 174.71 86.490
- lat_max      1    1.6403 174.89 86.570
- lat_min      1    2.7008 175.95 87.054
- long_max     1    2.7432 175.99 87.073
- ele_max      1    2.9322 176.18 87.159
<none>                     173.25 87.816
- mass         1    5.0596 178.31 88.119
- migration    1    5.9950 179.24 88.538
- ele_min      1    9.1591 182.41 89.938

Step:  AIC=85.87
HKstim1 ~ length + mass + migration + region + lat_max + lat_min + 
    lat_equator + long_max + long_min + ele_max + ele_min

              Df Sum of Sq    RSS    AIC
- region       1    0.4173 173.79 84.064
- lat_equator  1    1.0200 174.39 84.341
- length       1    1.1076 174.48 84.381
- lat_max      1    1.6753 175.04 84.641
- long_min     1    1.6925 175.06 84.649
- ele_max      1    2.8448 176.21 85.174
- lat_min      1    3.0599 176.43 85.271
- long_max     1    3.3257 176.69 85.392
<none>                     173.37 85.872
- mass         1    4.9410 178.31 86.120
- migration    1    5.8762 179.25 86.538
- ele_min      1    9.2454 182.62 88.028

Step:  AIC=84.06
HKstim1 ~ length + mass + migration + lat_max + lat_min + lat_equator + 
    long_max + long_min + ele_max + ele_min

              Df Sum of Sq    RSS    AIC
- length       1    1.0213 174.81 82.533
- lat_equator  1    1.0324 174.82 82.538
- long_min     1    1.5756 175.36 82.786
- lat_max      1    1.9118 175.70 82.939
- lat_min      1    2.6483 176.44 83.274
- ele_max      1    2.7550 176.54 83.322
- long_max     1    3.7552 177.54 83.774
<none>                     173.79 84.064
- mass         1    4.5283 178.31 84.122
- migration    1    6.4141 180.20 84.964
- ele_min      1    8.9397 182.73 86.077

Step:  AIC=82.53
HKstim1 ~ mass + migration + lat_max + lat_min + lat_equator + 
    long_max + long_min + ele_max + ele_min

              Df Sum of Sq    RSS    AIC
- lat_equator  1    1.0602 175.87 81.017
- long_min     1    1.1902 176.00 81.076
- lat_max      1    1.7957 176.60 81.350
- lat_min      1    2.4690 177.28 81.655
- ele_max      1    3.3564 178.16 82.054
- long_max     1    3.9644 178.77 82.327
- mass         1    4.3976 179.21 82.521
<none>                     174.81 82.533
- migration    1    7.9294 182.74 84.082
- ele_min      1    9.4683 184.28 84.753

Step:  AIC=81.02
HKstim1 ~ mass + migration + lat_max + lat_min + long_max + long_min + 
    ele_max + ele_min

            Df Sum of Sq    RSS    AIC
- lat_max    1    0.7412 176.61 79.353
- long_min   1    1.7922 177.66 79.828
- ele_max    1    3.2775 179.15 80.494
- long_max   1    3.9479 179.82 80.793
<none>                   175.87 81.017
- mass       1    5.1212 180.99 81.313
- lat_min    1    5.2368 181.10 81.364
- migration  1    7.0452 182.91 82.159
- ele_min    1   10.1952 186.06 83.525

Step:  AIC=79.35
HKstim1 ~ mass + migration + lat_min + long_max + long_min + 
    ele_max + ele_min

            Df Sum of Sq    RSS    AIC
- long_min   1    1.1250 177.73 77.861
- long_max   1    3.2070 179.82 78.793
- ele_max    1    3.2207 179.83 78.799
<none>                   176.61 79.353
- mass       1    5.1271 181.74 79.642
- lat_min    1    5.2530 181.86 79.698
- ele_min    1    9.7699 186.38 81.661
- migration  1   12.3550 188.96 82.763

Step:  AIC=77.86
HKstim1 ~ mass + migration + lat_min + long_max + ele_max + ele_min

            Df Sum of Sq    RSS    AIC
- long_max   1    2.0845 179.82 76.794
- ele_max    1    4.2392 181.97 77.747
<none>                   177.73 77.861
- mass       1    4.9952 182.73 78.078
- lat_min    1    6.2332 183.97 78.619
- migration  1   11.9524 189.69 81.068
- ele_min    1   14.5043 192.24 82.137

Step:  AIC=76.79
HKstim1 ~ mass + migration + lat_min + ele_max + ele_min

            Df Sum of Sq    RSS    AIC
- ele_max    1    3.9976 183.82 76.553
<none>                   179.82 76.794
- mass       1    5.7874 185.61 77.328
- lat_min    1    6.1230 185.94 77.473
- migration  1   10.8511 190.67 79.481
- ele_min    1   14.2608 194.08 80.899

Step:  AIC=76.55
HKstim1 ~ mass + migration + lat_min + ele_min

            Df Sum of Sq    RSS    AIC
<none>                   183.82 76.553
- lat_min    1    5.2113 189.03 76.789
- mass       1    5.6391 189.46 76.970
- migration  1    9.1903 193.01 78.456
- ele_min    1   12.0717 195.89 79.641

Call:
lm(formula = HKstim1 ~ mass + migration + lat_min + ele_min)

Coefficients:
(Intercept)         mass    migration      lat_min      ele_min  
 -0.5031424    0.1651145   -0.6898974    0.0271570   -0.0004737  

> summary(model2)

Call:
lm(formula = HKstim1 ~ mass + migration + lat_min + ele_min)

Residuals:
    Min      1Q  Median      3Q     Max 
-7.8520 -0.4851  0.0710  0.7621  3.3200 

Coefficients:
              Estimate Std. Error t value Pr(>|t|)  
(Intercept) -0.5031424  1.0291035  -0.489   0.6263  
mass         0.1651145  0.1088537   1.517   0.1335  
migration   -0.6898974  0.3562724  -1.936   0.0566 .
lat_min      0.0271570  0.0186239   1.458   0.1490  
ele_min     -0.0004737  0.0002135  -2.219   0.0295 *
---
Signif. codes:  0 ‘***’ 0.001 ‘**’ 0.01 ‘*’ 0.05 ‘.’ 0.1 ‘ ’ 1

Residual standard error: 1.566 on 75 degrees of freedom
Multiple R-squared:  0.1555,    Adjusted R-squared:  0.1104 
F-statistic: 3.452 on 4 and 75 DF,  p-value: 0.01209

> 
> model1 <- lm(HKstim2 ~ length + mass + migration + region + lat_max + lat_min + lat_mean + lat_equator + long_max + long_min + long_mean + ele_max + ele_min + ele_mean + habitat)
> summary(model1)

Call:
lm(formula = HKstim2 ~ length + mass + migration + region + lat_max + 
    lat_min + lat_mean + lat_equator + long_max + long_min + 
    long_mean + ele_max + ele_min + ele_mean + habitat)

Residuals:
    Min      1Q  Median      3Q     Max 
-4.0702 -0.5982 -0.0108  0.7304  2.1901 

Coefficients: (3 not defined because of singularities)
              Estimate Std. Error t value Pr(>|t|)  
(Intercept) -6.147e+00  3.298e+00  -1.864   0.0667 .
length       8.215e-01  3.105e-01   2.646   0.0101 *
mass         3.558e-02  1.465e-01   0.243   0.8089  
migration    5.126e-01  3.665e-01   1.399   0.1665  
region      -2.546e-01  3.652e-01  -0.697   0.4881  
lat_max     -8.480e-03  3.227e-02  -0.263   0.7935  
lat_min     -1.342e-02  2.610e-02  -0.514   0.6087  
lat_mean            NA         NA      NA       NA  
lat_equator -4.991e-02  4.918e-02  -1.015   0.3138  
long_max    -2.015e-03  5.677e-03  -0.355   0.7238  
long_min     3.373e-03  6.341e-03   0.532   0.5965  
long_mean           NA         NA      NA       NA  
ele_max     -1.856e-04  2.613e-04  -0.710   0.4800  
ele_min     -3.472e-05  2.967e-04  -0.117   0.9072  
ele_mean            NA         NA      NA       NA  
habitat     -1.612e-01  1.507e-01  -1.070   0.2886  
---
Signif. codes:  0 ‘***’ 0.001 ‘**’ 0.01 ‘*’ 0.05 ‘.’ 0.1 ‘ ’ 1

Residual standard error: 1.284 on 67 degrees of freedom
Multiple R-squared:  0.3615,    Adjusted R-squared:  0.2472 
F-statistic: 3.161 on 12 and 67 DF,  p-value: 0.001296

> (model2 <- step(model1))
Start:  AIC=51.8
HKstim2 ~ length + mass + migration + region + lat_max + lat_min + 
    lat_mean + lat_equator + long_max + long_min + long_mean + 
    ele_max + ele_min + ele_mean + habitat


Step:  AIC=51.8
HKstim2 ~ length + mass + migration + region + lat_max + lat_min + 
    lat_mean + lat_equator + long_max + long_min + long_mean + 
    ele_max + ele_min + habitat


Step:  AIC=51.8
HKstim2 ~ length + mass + migration + region + lat_max + lat_min + 
    lat_mean + lat_equator + long_max + long_min + ele_max + 
    ele_min + habitat


Step:  AIC=51.8
HKstim2 ~ length + mass + migration + region + lat_max + lat_min + 
    lat_equator + long_max + long_min + ele_max + ele_min + habitat

              Df Sum of Sq    RSS    AIC
- ele_min      1    0.0226 110.46 49.812
- mass         1    0.0972 110.54 49.866
- lat_max      1    0.1138 110.55 49.878
- long_max     1    0.2076 110.65 49.946
- lat_min      1    0.4360 110.88 50.111
- long_min     1    0.4665 110.91 50.133
- region       1    0.8014 111.24 50.374
- ele_max      1    0.8314 111.27 50.396
- lat_equator  1    1.6975 112.14 51.016
- habitat      1    1.8860 112.33 51.150
<none>                     110.44 51.796
- migration    1    3.2253 113.67 52.098
- length       1   11.5382 121.98 57.745

Step:  AIC=49.81
HKstim2 ~ length + mass + migration + region + lat_max + lat_min + 
    lat_equator + long_max + long_min + ele_max + habitat

              Df Sum of Sq    RSS    AIC
- mass         1    0.1133 110.58 47.894
- lat_max      1    0.1160 110.58 47.896
- long_max     1    0.1925 110.66 47.951
- long_min     1    0.4443 110.91 48.133
- lat_min      1    0.4857 110.95 48.163
- region       1    0.8391 111.30 48.417
- lat_equator  1    1.6753 112.14 49.016
- habitat      1    1.8737 112.34 49.158
- ele_max      1    2.1115 112.57 49.327
<none>                     110.46 49.812
- migration    1    3.2145 113.68 50.107
- length       1   11.5230 121.98 55.750

Step:  AIC=47.89
HKstim2 ~ length + migration + region + lat_max + lat_min + lat_equator + 
    long_max + long_min + ele_max + habitat

              Df Sum of Sq    RSS    AIC
- lat_max      1    0.1338 110.71 45.991
- long_max     1    0.1503 110.73 46.003
- long_min     1    0.5092 111.08 46.261
- lat_min      1    0.6171 111.19 46.339
- region       1    1.0933 111.67 46.681
- lat_equator  1    1.6166 112.19 47.055
- habitat      1    2.0332 112.61 47.352
- ele_max      1    2.1947 112.77 47.466
<none>                     110.58 47.894
- migration    1    3.1111 113.69 48.114
- length       1   29.7800 140.36 64.972

Step:  AIC=45.99
HKstim2 ~ length + migration + region + lat_min + lat_equator + 
    long_max + long_min + ele_max + habitat

              Df Sum of Sq    RSS    AIC
- long_max     1    0.2749 110.98 44.189
- long_min     1    0.6148 111.32 44.434
- lat_min      1    0.6447 111.35 44.455
- region       1    1.0275 111.74 44.730
- habitat      1    2.0054 112.72 45.427
- ele_max      1    2.2330 112.94 45.588
<none>                     110.71 45.991
- migration    1    2.9829 113.69 46.118
- lat_equator  1    4.5020 115.21 47.179
- length       1   30.8252 141.53 63.641

Step:  AIC=44.19
HKstim2 ~ length + migration + region + lat_min + lat_equator + 
    long_min + ele_max + habitat

              Df Sum of Sq    RSS    AIC
- long_min     1    0.3399 111.32 42.434
- lat_min      1    0.4842 111.47 42.537
- region       1    1.0718 112.06 42.958
- ele_max      1    2.3643 113.35 43.875
- habitat      1    2.6286 113.61 44.062
<none>                     110.98 44.189
- migration    1    3.1755 114.16 44.446
- lat_equator  1    6.8690 117.85 46.993
- length       1   30.6104 141.59 61.675

Step:  AIC=42.43
HKstim2 ~ length + migration + region + lat_min + lat_equator + 
    ele_max + habitat

              Df Sum of Sq    RSS    AIC
- lat_min      1    0.3177 111.64 40.662
- region       1    0.8966 112.22 41.075
- ele_max      1    2.5251 113.85 42.228
- habitat      1    2.7527 114.08 42.388
<none>                     111.32 42.434
- migration    1    4.0499 115.37 43.292
- lat_equator  1    9.4139 120.74 46.928
- length       1   30.2812 141.60 59.681

Step:  AIC=40.66
HKstim2 ~ length + migration + region + lat_equator + ele_max + 
    habitat

              Df Sum of Sq    RSS    AIC
- region       1     0.633 112.28 39.114
<none>                     111.64 40.662
- ele_max      1     2.831 114.47 40.665
- habitat      1     3.167 114.81 40.899
- migration    1     3.939 115.58 41.436
- lat_equator  1    17.297 128.94 50.185
- length       1    31.928 143.57 58.784

Step:  AIC=39.11
HKstim2 ~ length + migration + lat_equator + ele_max + habitat

              Df Sum of Sq    RSS    AIC
<none>                     112.28 39.114
- ele_max      1     2.928 115.20 39.174
- habitat      1     3.297 115.57 39.429
- migration    1     4.373 116.65 40.171
- lat_equator  1    19.449 131.72 49.894
- length       1    34.232 146.51 58.404

Call:
lm(formula = HKstim2 ~ length + migration + lat_equator + ele_max + 
    habitat)

Coefficients:
(Intercept)       length    migration  lat_equator      ele_max      habitat  
 -7.0731812    0.9080064    0.5549220   -0.0692168   -0.0002395   -0.1995807  

> summary(model2)

Call:
lm(formula = HKstim2 ~ length + migration + lat_equator + ele_max + 
    habitat)

Residuals:
    Min      1Q  Median      3Q     Max 
-4.0399 -0.6050  0.0153  0.7401  2.2741 

Coefficients:
              Estimate Std. Error t value Pr(>|t|)    
(Intercept) -7.0731812  2.5239126  -2.802 0.006470 ** 
length       0.9080064  0.1911617   4.750 9.73e-06 ***
migration    0.5549220  0.3268723   1.698 0.093772 .  
lat_equator -0.0692168  0.0193327  -3.580 0.000611 ***
ele_max     -0.0002395  0.0001724  -1.389 0.168915    
habitat     -0.1995807  0.1353990  -1.474 0.144718    
---
Signif. codes:  0 ‘***’ 0.001 ‘**’ 0.01 ‘*’ 0.05 ‘.’ 0.1 ‘ ’ 1

Residual standard error: 1.232 on 74 degrees of freedom
Multiple R-squared:  0.3509,    Adjusted R-squared:  0.3071 
F-statistic: 8.001 on 5 and 74 DF,  p-value: 4.514e-06

> 
> model1 <- lm(HKzeit1 ~ length + mass + migration + region + lat_max + lat_min + lat_mean + lat_equator + long_max + long_min + long_mean + ele_max + ele_min + ele_mean + habitat)
> summary(model1)

Call:
lm(formula = HKzeit1 ~ length + mass + migration + region + lat_max + 
    lat_min + lat_mean + lat_equator + long_max + long_min + 
    long_mean + ele_max + ele_min + ele_mean + habitat)

Residuals:
    Min      1Q  Median      3Q     Max 
-7.1210 -0.3255  0.0711  0.5764  2.8894 

Coefficients: (3 not defined because of singularities)
              Estimate Std. Error t value Pr(>|t|)  
(Intercept)  0.1547710  3.7516792   0.041   0.9672  
length      -0.2992500  0.3531796  -0.847   0.3998  
mass         0.2219329  0.1666710   1.332   0.1875  
migration   -0.8685007  0.4168457  -2.084   0.0410 *
region       0.1221182  0.4153471   0.294   0.7697  
lat_max     -0.0320044  0.0367089  -0.872   0.3864  
lat_min      0.0424691  0.0296823   1.431   0.1571  
lat_mean            NA         NA      NA       NA  
lat_equator  0.0545807  0.0559405   0.976   0.3327  
long_max     0.0017365  0.0064569   0.269   0.7888  
long_min    -0.0025265  0.0072127  -0.350   0.7272  
long_mean           NA         NA      NA       NA  
ele_max      0.0004359  0.0002972   1.467   0.1471  
ele_min     -0.0006120  0.0003375  -1.814   0.0742 .
ele_mean            NA         NA      NA       NA  
habitat      0.0670836  0.1714552   0.391   0.6968  
---
Signif. codes:  0 ‘***’ 0.001 ‘**’ 0.01 ‘*’ 0.05 ‘.’ 0.1 ‘ ’ 1

Residual standard error: 1.46 on 67 degrees of freedom
Multiple R-squared:  0.2048,    Adjusted R-squared:  0.06236 
F-statistic: 1.438 on 12 and 67 DF,  p-value: 0.1712

> (model2 <- step(model1))
Start:  AIC=72.4
HKzeit1 ~ length + mass + migration + region + lat_max + lat_min + 
    lat_mean + lat_equator + long_max + long_min + long_mean + 
    ele_max + ele_min + ele_mean + habitat


Step:  AIC=72.4
HKzeit1 ~ length + mass + migration + region + lat_max + lat_min + 
    lat_mean + lat_equator + long_max + long_min + long_mean + 
    ele_max + ele_min + habitat


Step:  AIC=72.4
HKzeit1 ~ length + mass + migration + region + lat_max + lat_min + 
    lat_mean + lat_equator + long_max + long_min + ele_max + 
    ele_min + habitat


Step:  AIC=72.4
HKzeit1 ~ length + mass + migration + region + lat_max + lat_min + 
    lat_equator + long_max + long_min + ele_max + ele_min + habitat

              Df Sum of Sq    RSS    AIC
- long_max     1    0.1543 143.04 70.490
- region       1    0.1844 143.07 70.507
- long_min     1    0.2617 143.15 70.550
- habitat      1    0.3265 143.22 70.586
- length       1    1.5311 144.42 71.256
- lat_max      1    1.6211 144.51 71.306
- lat_equator  1    2.0303 144.92 71.532
<none>                     142.89 72.404
- mass         1    3.7814 146.67 72.493
- lat_min      1    4.3659 147.26 72.811
- ele_max      1    4.5883 147.48 72.932
- ele_min      1    7.0144 149.90 74.237
- migration    1    9.2580 152.15 75.426

Step:  AIC=70.49
HKzeit1 ~ length + mass + migration + region + lat_max + lat_min + 
    lat_equator + long_min + ele_max + ele_min + habitat

              Df Sum of Sq    RSS    AIC
- long_min     1    0.1135 143.16 68.553
- region       1    0.2321 143.28 68.620
- habitat      1    0.5010 143.54 68.770
- lat_max      1    1.4668 144.51 69.306
- length       1    1.5923 144.64 69.376
- lat_equator  1    2.1038 145.15 69.658
<none>                     143.04 70.490
- mass         1    4.0914 147.13 70.746
- lat_min      1    4.2128 147.26 70.812
- ele_max      1    4.9601 148.00 71.217
- ele_min      1    7.4644 150.51 72.559
- migration    1    9.6203 152.66 73.697

Step:  AIC=68.55
HKzeit1 ~ length + mass + migration + region + lat_max + lat_min + 
    lat_equator + ele_max + ele_min + habitat

              Df Sum of Sq    RSS    AIC
- region       1    0.1743 143.33 66.651
- habitat      1    0.5085 143.67 66.837
- length       1    1.4796 144.64 67.376
- lat_max      1    1.5311 144.69 67.405
- lat_equator  1    2.5723 145.73 67.978
<none>                     143.16 68.553
- mass         1    4.1017 147.26 68.813
- lat_min      1    4.1437 147.30 68.836
- ele_max      1    5.4367 148.59 69.535
- ele_min      1    8.2014 151.36 71.010
- migration    1   11.0386 154.20 72.496

Step:  AIC=66.65
HKzeit1 ~ length + mass + migration + lat_max + lat_min + lat_equator + 
    ele_max + ele_min + habitat

              Df Sum of Sq    RSS    AIC
- habitat      1    0.5702 143.90 64.968
- length       1    1.4818 144.81 65.474
- lat_max      1    1.6143 144.95 65.547
- lat_equator  1    2.5309 145.86 66.051
<none>                     143.33 66.651
- mass         1    3.9307 147.26 66.815
- lat_min      1    4.1744 147.51 66.947
- ele_max      1    5.3530 148.69 67.584
- ele_min      1    8.0272 151.36 69.010
- migration    1   11.4349 154.77 70.791

Step:  AIC=64.97
HKzeit1 ~ length + mass + migration + lat_max + lat_min + lat_equator + 
    ele_max + ele_min

              Df Sum of Sq    RSS    AIC
- length       1    1.5062 145.41 63.801
- lat_max      1    1.5284 145.43 63.814
- lat_equator  1    2.1156 146.02 64.136
- mass         1    3.6094 147.51 64.950
<none>                     143.90 64.968
- lat_min      1    4.7059 148.61 65.543
- ele_max      1    4.7933 148.69 65.590
- ele_min      1    8.3798 152.28 67.496
- migration    1   10.9714 154.87 68.846

Step:  AIC=63.8
HKzeit1 ~ mass + migration + lat_max + lat_min + lat_equator + 
    ele_max + ele_min

              Df Sum of Sq    RSS    AIC
- lat_max      1    1.3045 146.71 62.516
- lat_equator  1    1.8749 147.28 62.826
- mass         1    2.1733 147.58 62.988
<none>                     145.41 63.801
- lat_min      1    4.6190 150.03 64.303
- ele_max      1    5.4182 150.83 64.728
- ele_min      1    8.5328 153.94 66.363
- migration    1   12.6444 158.05 68.472

Step:  AIC=62.52
HKzeit1 ~ mass + migration + lat_min + lat_equator + ele_max + 
    ele_min

              Df Sum of Sq    RSS    AIC
- lat_equator  1    0.5848 147.30 60.834
- mass         1    2.4666 149.18 61.850
<none>                     146.71 62.516
- lat_min      1    4.5087 151.22 62.937
- ele_max      1    5.2020 151.91 63.303
- ele_min      1    8.3662 155.08 64.953
- migration    1   14.3285 161.04 67.971

Step:  AIC=60.83
HKzeit1 ~ mass + migration + lat_min + ele_max + ele_min

            Df Sum of Sq    RSS    AIC
- mass       1    2.6580 149.96 60.265
<none>                   147.30 60.834
- ele_max    1    5.6099 152.91 61.824
- ele_min    1   10.8224 158.12 64.506
- migration  1   15.1908 162.49 66.686
- lat_min    1   15.3074 162.60 66.744

Step:  AIC=60.26
HKzeit1 ~ migration + lat_min + ele_max + ele_min

            Df Sum of Sq    RSS    AIC
<none>                   149.96 60.265
- ele_max    1    5.4909 155.45 61.142
- ele_min    1   13.5431 163.50 65.182
- migration  1   13.8518 163.81 65.333
- lat_min    1   14.2292 164.19 65.517

Call:
lm(formula = HKzeit1 ~ migration + lat_min + ele_max + ele_min)

Coefficients:
(Intercept)    migration      lat_min      ele_max      ele_min  
 -0.3008623   -0.8495903    0.0448961    0.0004384   -0.0007580  

> summary(model2)

Call:
lm(formula = HKzeit1 ~ migration + lat_min + ele_max + ele_min)

Residuals:
    Min      1Q  Median      3Q     Max 
-7.2743 -0.3146  0.0610  0.7041  2.7548 

Coefficients:
              Estimate Std. Error t value Pr(>|t|)   
(Intercept) -0.3008623  0.6076120  -0.495  0.62194   
migration   -0.8495903  0.3227803  -2.632  0.01030 * 
lat_min      0.0448961  0.0168294   2.668  0.00935 **
ele_max      0.0004384  0.0002646   1.657  0.10166   
ele_min     -0.0007580  0.0002912  -2.603  0.01114 * 
---
Signif. codes:  0 ‘***’ 0.001 ‘**’ 0.01 ‘*’ 0.05 ‘.’ 0.1 ‘ ’ 1

Residual standard error: 1.414 on 75 degrees of freedom
Multiple R-squared:  0.1655,    Adjusted R-squared:  0.121 
F-statistic: 3.718 on 4 and 75 DF,  p-value: 0.008163

> 
> model1 <- lm(HKzeit2 ~ length + mass + migration + region + lat_max + lat_min + lat_mean + lat_equator + long_max + long_min + long_mean + ele_max + ele_min + ele_mean + habitat)
> summary(model1)

Call:
lm(formula = HKzeit2 ~ length + mass + migration + region + lat_max + 
    lat_min + lat_mean + lat_equator + long_max + long_min + 
    long_mean + ele_max + ele_min + ele_mean + habitat)

Residuals:
    Min      1Q  Median      3Q     Max 
-4.3643 -0.4457  0.1494  0.5349  1.7713 

Coefficients: (3 not defined because of singularities)
              Estimate Std. Error t value Pr(>|t|)  
(Intercept)  0.2934425  2.5877052   0.113   0.9101  
length       0.3085543  0.2436041   1.267   0.2097  
mass        -0.0515014  0.1149606  -0.448   0.6556  
migration    0.6161871  0.2875176   2.143   0.0357 *
region      -0.1084960  0.2864839  -0.379   0.7061  
lat_max     -0.0077957  0.0253198  -0.308   0.7591  
lat_min     -0.0039156  0.0204732  -0.191   0.8489  
lat_mean            NA         NA      NA       NA  
lat_equator -0.0636263  0.0385847  -1.649   0.1038  
long_max    -0.0001589  0.0044536  -0.036   0.9716  
long_min     0.0005118  0.0049749   0.103   0.9184  
long_mean           NA         NA      NA       NA  
ele_max     -0.0003963  0.0002050  -1.933   0.0574 .
ele_min      0.0002511  0.0002328   1.079   0.2846  
ele_mean            NA         NA      NA       NA  
habitat     -0.1759354  0.1182605  -1.488   0.1415  
---
Signif. codes:  0 ‘***’ 0.001 ‘**’ 0.01 ‘*’ 0.05 ‘.’ 0.1 ‘ ’ 1

Residual standard error: 1.007 on 67 degrees of freedom
Multiple R-squared:  0.3184,    Adjusted R-squared:  0.1964 
F-statistic: 2.609 on 12 and 67 DF,  p-value: 0.006519

> (model2 <- step(model1))
Start:  AIC=12.97
HKzeit2 ~ length + mass + migration + region + lat_max + lat_min + 
    lat_mean + lat_equator + long_max + long_min + long_mean + 
    ele_max + ele_min + ele_mean + habitat


Step:  AIC=12.97
HKzeit2 ~ length + mass + migration + region + lat_max + lat_min + 
    lat_mean + lat_equator + long_max + long_min + long_mean + 
    ele_max + ele_min + habitat


Step:  AIC=12.97
HKzeit2 ~ length + mass + migration + region + lat_max + lat_min + 
    lat_mean + lat_equator + long_max + long_min + ele_max + 
    ele_min + habitat


Step:  AIC=12.97
HKzeit2 ~ length + mass + migration + region + lat_max + lat_min + 
    lat_equator + long_max + long_min + ele_max + ele_min + habitat

              Df Sum of Sq    RSS    AIC
- long_max     1    0.0013 67.981 10.976
- long_min     1    0.0107 67.990 10.987
- lat_min      1    0.0371 68.017 11.018
- lat_max      1    0.0962 68.076 11.088
- region       1    0.1455 68.125 11.146
- mass         1    0.2036 68.183 11.214
- ele_min      1    1.1806 69.160 12.352
- length       1    1.6278 69.607 12.868
<none>                     67.980 12.975
- habitat      1    2.2456 70.225 13.575
- lat_equator  1    2.7590 70.739 14.157
- ele_max      1    3.7929 71.773 15.318
- migration    1    4.6602 72.640 16.279

Step:  AIC=10.98
HKzeit2 ~ length + mass + migration + region + lat_max + lat_min + 
    lat_equator + long_min + ele_max + ele_min + habitat

              Df Sum of Sq    RSS     AIC
- long_min     1    0.0112 67.992  8.9892
- lat_min      1    0.0358 68.017  9.0182
- lat_max      1    0.1144 68.095  9.1106
- region       1    0.1513 68.132  9.1538
- mass         1    0.2128 68.194  9.2261
- ele_min      1    1.2164 69.197 10.3948
- length       1    1.6384 69.619 10.8812
<none>                     67.981 10.9760
- habitat      1    2.4646 70.445 11.8250
- lat_equator  1    2.7756 70.756 12.1774
- ele_max      1    3.9036 71.884 13.4427
- migration    1    4.7295 72.710 14.3567

Step:  AIC=8.99
HKzeit2 ~ length + mass + migration + region + lat_max + lat_min + 
    lat_equator + ele_max + ele_min + habitat

              Df Sum of Sq    RSS     AIC
- lat_min      1    0.0280 68.020  7.0222
- lat_max      1    0.1100 68.102  7.1186
- region       1    0.1405 68.133  7.1543
- mass         1    0.2041 68.196  7.2290
- ele_min      1    1.3217 69.314  8.5294
- length       1    1.7030 69.695  8.9682
<none>                     67.992  8.9892
- habitat      1    2.4703 70.462  9.8442
- lat_equator  1    3.1053 71.097 10.5620
- ele_max      1    4.1275 72.120 11.7039
- migration    1    5.2544 73.247 12.9443

Step:  AIC=7.02
HKzeit2 ~ length + mass + migration + region + lat_max + lat_equator + 
    ele_max + ele_min + habitat

              Df Sum of Sq    RSS     AIC
- lat_max      1    0.1086 68.129  5.1498
- region       1    0.1127 68.133  5.1546
- mass         1    0.1875 68.208  5.2423
- ele_min      1    1.3168 69.337  6.5560
- length       1    1.6965 69.717  6.9929
<none>                     68.020  7.0222
- habitat      1    2.6285 70.649  8.0553
- lat_equator  1    3.9796 72.000  9.5709
- ele_max      1    4.1018 72.122  9.7065
- migration    1    5.2451 73.265 10.9648

Step:  AIC=5.15
HKzeit2 ~ length + mass + migration + region + lat_equator + 
    ele_max + ele_min + habitat

              Df Sum of Sq    RSS     AIC
- region       1    0.0978 68.226  3.2645
- mass         1    0.1875 68.316  3.3697
- ele_min      1    1.3281 69.457  4.6942
<none>                     68.129  5.1498
- length       1    1.7762 69.905  5.2088
- habitat      1    2.6916 70.820  6.2496
- ele_max      1    4.1691 72.298  7.9014
- migration    1    5.1370 73.266  8.9652
- lat_equator  1   16.3381 84.467 20.3465

Step:  AIC=3.26
HKzeit2 ~ length + mass + migration + lat_equator + ele_max + 
    ele_min + habitat

              Df Sum of Sq    RSS     AIC
- mass         1    0.1554 68.382  1.4465
- ele_min      1    1.3045 69.531  2.7796
<none>                     68.226  3.2645
- length       1    1.7794 70.006  3.3241
- habitat      1    2.7189 70.945  4.3907
- ele_max      1    4.1557 72.382  5.9947
- migration    1    5.4116 73.638  7.3708
- lat_equator  1   20.7830 89.009 22.5373

Step:  AIC=1.45
HKzeit2 ~ length + migration + lat_equator + ele_max + ele_min + 
    habitat

              Df Sum of Sq    RSS     AIC
- ele_min      1    1.4853 69.867  1.1655
<none>                     68.382  1.4465
- length       1    2.3640 70.746  2.1655
- habitat      1    2.5892 70.971  2.4197
- ele_max      1    4.2079 72.590  4.2238
- migration    1    5.5101 73.892  5.6462
- lat_equator  1   20.6277 89.010 20.5374

Step:  AIC=1.17
HKzeit2 ~ length + migration + lat_equator + ele_max + habitat

              Df Sum of Sq    RSS     AIC
<none>                     69.867  1.1655
- length       1    1.9303 71.798  1.3458
- habitat      1    2.6657 72.533  2.1611
- ele_max      1    2.8165 72.684  2.3272
- migration    1    6.2625 76.130  6.0330
- lat_equator  1   23.9548 93.822 22.7498

Call:
lm(formula = HKzeit2 ~ length + migration + lat_equator + ele_max + 
    habitat)

Coefficients:
(Intercept)       length    migration  lat_equator      ele_max      habitat  
  0.5678847    0.2156214    0.6640914   -0.0768181   -0.0002349   -0.1794728  

> summary(model2)

Call:
lm(formula = HKzeit2 ~ length + migration + lat_equator + ele_max + 
    habitat)

Residuals:
    Min      1Q  Median      3Q     Max 
-4.1716 -0.4492  0.1076  0.5806  1.7999 

Coefficients:
              Estimate Std. Error t value Pr(>|t|)    
(Intercept)  0.5678847  1.9909907   0.285   0.7763    
length       0.2156214  0.1507981   1.430   0.1570    
migration    0.6640914  0.2578535   2.575   0.0120 *  
lat_equator -0.0768181  0.0152506  -5.037 3.23e-06 ***
ele_max     -0.0002349  0.0001360  -1.727   0.0883 .  
habitat     -0.1794728  0.1068096  -1.680   0.0971 .  
---
Signif. codes:  0 ‘***’ 0.001 ‘**’ 0.01 ‘*’ 0.05 ‘.’ 0.1 ‘ ’ 1

Residual standard error: 0.9717 on 74 degrees of freedom
Multiple R-squared:  0.2995,    Adjusted R-squared:  0.2522 
F-statistic: 6.328 on 5 and 74 DF,  p-value: 6.082e-05

> 
> model1 <- lm(HKfreq1 ~ length + mass + migration + region + lat_max + lat_min + lat_mean + lat_equator + long_max + long_min + long_mean + ele_max + ele_min + ele_mean + habitat)
> summary(model1)

Call:
lm(formula = HKfreq1 ~ length + mass + migration + region + lat_max + 
    lat_min + lat_mean + lat_equator + long_max + long_min + 
    long_mean + ele_max + ele_min + ele_mean + habitat)

Residuals:
    Min      1Q  Median      3Q     Max 
-2.9318 -0.6854  0.1567  0.7078  2.7498 

Coefficients: (3 not defined because of singularities)
              Estimate Std. Error t value Pr(>|t|)  
(Intercept) -0.5400359  2.9842971  -0.181   0.8569  
length       0.0102203  0.2809389   0.036   0.9711  
mass        -0.2098591  0.1325795  -1.583   0.1182  
migration   -0.2642155  0.3315825  -0.797   0.4284  
region       0.4218517  0.3303905   1.277   0.2061  
lat_max      0.0060201  0.0292003   0.206   0.8373  
lat_min      0.0352796  0.0236109   1.494   0.1398  
lat_mean            NA         NA      NA       NA  
lat_equator  0.0246580  0.0444982   0.554   0.5813  
long_max    -0.0100063  0.0051362  -1.948   0.0556 .
long_min     0.0029786  0.0057374   0.519   0.6054  
long_mean           NA         NA      NA       NA  
ele_max      0.0001130  0.0002364   0.478   0.6344  
ele_min      0.0002701  0.0002684   1.006   0.3179  
ele_mean            NA         NA      NA       NA  
habitat     -0.0183650  0.1363851  -0.135   0.8933  
---
Signif. codes:  0 ‘***’ 0.001 ‘**’ 0.01 ‘*’ 0.05 ‘.’ 0.1 ‘ ’ 1

Residual standard error: 1.162 on 67 degrees of freedom
Multiple R-squared:  0.3638,    Adjusted R-squared:  0.2498 
F-statistic: 3.192 on 12 and 67 DF,  p-value: 0.001185

> (model2 <- step(model1))
Start:  AIC=35.79
HKfreq1 ~ length + mass + migration + region + lat_max + lat_min + 
    lat_mean + lat_equator + long_max + long_min + long_mean + 
    ele_max + ele_min + ele_mean + habitat


Step:  AIC=35.79
HKfreq1 ~ length + mass + migration + region + lat_max + lat_min + 
    lat_mean + lat_equator + long_max + long_min + long_mean + 
    ele_max + ele_min + habitat


Step:  AIC=35.79
HKfreq1 ~ length + mass + migration + region + lat_max + lat_min + 
    lat_mean + lat_equator + long_max + long_min + ele_max + 
    ele_min + habitat


Step:  AIC=35.79
HKfreq1 ~ length + mass + migration + region + lat_max + lat_min + 
    lat_equator + long_max + long_min + ele_max + ele_min + habitat

              Df Sum of Sq    RSS    AIC
- length       1    0.0018 90.415 33.791
- habitat      1    0.0245 90.438 33.811
- lat_max      1    0.0574 90.471 33.840
- ele_max      1    0.3081 90.722 34.061
- long_min     1    0.3637 90.777 34.111
- lat_equator  1    0.4144 90.828 34.155
- migration    1    0.8568 91.270 34.544
- ele_min      1    1.3665 91.780 34.989
- region       1    2.2000 92.614 35.713
<none>                     90.414 35.789
- lat_min      1    3.0129 93.426 36.412
- mass         1    3.3811 93.795 36.726
- long_max     1    5.1218 95.535 38.198

Step:  AIC=33.79
HKfreq1 ~ mass + migration + region + lat_max + lat_min + lat_equator + 
    long_max + long_min + ele_max + ele_min + habitat

              Df Sum of Sq    RSS    AIC
- habitat      1    0.0245 90.440 31.813
- lat_max      1    0.0567 90.472 31.841
- ele_max      1    0.3075 90.723 32.063
- long_min     1    0.3666 90.782 32.115
- lat_equator  1    0.4137 90.829 32.156
- migration    1    0.8821 91.297 32.568
- ele_min      1    1.3801 91.795 33.003
- region       1    2.2189 92.634 33.731
<none>                     90.415 33.791
- lat_min      1    3.0436 93.459 34.440
- long_max     1    5.1495 95.565 36.222
- mass         1    7.3346 97.750 38.031

Step:  AIC=31.81
HKfreq1 ~ mass + migration + region + lat_max + lat_min + lat_equator + 
    long_max + long_min + ele_max + ele_min

              Df Sum of Sq    RSS    AIC
- lat_max      1    0.0596 90.499 29.865
- ele_max      1    0.4007 90.841 30.166
- long_min     1    0.4204 90.860 30.184
- lat_equator  1    0.4882 90.928 30.243
- migration    1    0.9553 91.395 30.653
- ele_min      1    1.3949 91.835 31.037
- region       1    2.2000 92.640 31.735
<none>                     90.440 31.813
- lat_min      1    3.0593 93.499 32.474
- long_max     1    5.7943 96.234 34.781
- mass         1    7.4738 97.914 36.165

Step:  AIC=29.87
HKfreq1 ~ mass + migration + region + lat_min + lat_equator + 
    long_max + long_min + ele_max + ele_min

              Df Sum of Sq    RSS    AIC
- long_min     1    0.3837 90.883 28.204
- ele_max      1    0.4076 90.907 28.225
- migration    1    0.9063 91.406 28.662
- ele_min      1    1.4073 91.907 29.100
- lat_equator  1    1.6158 92.115 29.281
- region       1    2.1441 92.643 29.739
<none>                     90.499 29.865
- lat_min      1    3.0728 93.572 30.536
- long_max     1    6.0347 96.534 33.030
- mass         1    7.8014 98.301 34.480

Step:  AIC=28.2
HKfreq1 ~ mass + migration + region + lat_min + lat_equator + 
    long_max + ele_max + ele_min

              Df Sum of Sq    RSS    AIC
- ele_max      1    0.2890 91.172 26.458
- migration    1    0.7103 91.593 26.827
- lat_equator  1    1.2331 92.116 27.282
- ele_min      1    1.9234 92.806 27.879
<none>                     90.883 28.204
- region       1    2.3173 93.200 28.218
- lat_min      1    3.9888 94.872 29.640
- long_max     1    7.3412 98.224 32.418
- mass         1    7.5485 98.432 32.587

Step:  AIC=26.46
HKfreq1 ~ mass + migration + region + lat_min + lat_equator + 
    long_max + ele_min

              Df Sum of Sq    RSS    AIC
- migration    1    0.6474 91.820 25.024
- lat_equator  1    1.3464 92.519 25.631
- region       1    2.2095 93.382 26.373
<none>                     91.172 26.458
- lat_min      1    3.7484 94.920 27.681
- ele_min      1    7.3814 98.553 30.686
- long_max     1    7.4259 98.598 30.722
- mass         1    7.6772 98.849 30.926

Step:  AIC=25.02
HKfreq1 ~ mass + region + lat_min + lat_equator + long_max + 
    ele_min

              Df Sum of Sq    RSS    AIC
- lat_equator  1    0.7988 92.618 23.717
<none>                     91.820 25.024
- region       1    2.5880 94.408 25.248
- lat_min      1    3.6932 95.513 26.179
- ele_min      1    6.7688 98.588 28.714
- mass         1    7.7613 99.581 29.515
- long_max     1    8.1419 99.961 29.821

Step:  AIC=23.72
HKfreq1 ~ mass + region + lat_min + long_max + ele_min

           Df Sum of Sq     RSS    AIC
- region    1    2.0031  94.621 23.429
<none>                   92.618 23.717
- ele_min   1    6.0255  98.644 26.759
- long_max  1    7.6171 100.235 28.040
- mass      1    7.6735 100.292 28.085
- lat_min   1   11.0987 103.717 30.771

Step:  AIC=23.43
HKfreq1 ~ mass + lat_min + long_max + ele_min

           Df Sum of Sq     RSS    AIC
<none>                   94.621 23.429
- long_max  1    6.4951 101.117 26.740
- ele_min   1    7.5191 102.141 27.546
- mass      1   11.6270 106.248 30.700
- lat_min   1   14.0664 108.688 32.516

Call:
lm(formula = HKfreq1 ~ mass + lat_min + long_max + ele_min)

Coefficients:
(Intercept)         mass      lat_min     long_max      ele_min  
  1.4364217   -0.2370835    0.0309356   -0.0075062    0.0003734  

> summary(model2)

Call:
lm(formula = HKfreq1 ~ mass + lat_min + long_max + ele_min)

Residuals:
    Min      1Q  Median      3Q     Max 
-2.9486 -0.5762  0.1987  0.6970  2.4394 

Coefficients:
              Estimate Std. Error t value Pr(>|t|)   
(Intercept)  1.4364217  0.7754050   1.852  0.06789 . 
mass        -0.2370835  0.0780967  -3.036  0.00330 **
lat_min      0.0309356  0.0092647   3.339  0.00131 **
long_max    -0.0075062  0.0033082  -2.269  0.02615 * 
ele_min      0.0003734  0.0001530   2.441  0.01699 * 
---
Signif. codes:  0 ‘***’ 0.001 ‘**’ 0.01 ‘*’ 0.05 ‘.’ 0.1 ‘ ’ 1

Residual standard error: 1.123 on 75 degrees of freedom
Multiple R-squared:  0.3342,    Adjusted R-squared:  0.2986 
F-statistic:  9.41 on 4 and 75 DF,  p-value: 3.22e-06

> 
> model1 <- lm(HKfreq2 ~ length + mass + migration + region + lat_max + lat_min + lat_mean + lat_equator + long_max + long_min + long_mean + ele_max + ele_min + ele_mean + habitat)
> summary(model1)

Call:
lm(formula = HKfreq2 ~ length + mass + migration + region + lat_max + 
    lat_min + lat_mean + lat_equator + long_max + long_min + 
    long_mean + ele_max + ele_min + ele_mean + habitat)

Residuals:
    Min      1Q  Median      3Q     Max 
-2.5003 -0.8700  0.1383  0.6409  2.3392 

Coefficients: (3 not defined because of singularities)
              Estimate Std. Error t value Pr(>|t|)   
(Intercept) -9.493e+00  2.931e+00  -3.238  0.00187 **
length       8.999e-01  2.760e-01   3.261  0.00175 **
mass         2.128e-03  1.302e-01   0.016  0.98701   
migration   -1.345e-02  3.257e-01  -0.041  0.96718   
region       5.203e-04  3.245e-01   0.002  0.99873   
lat_max     -8.267e-03  2.868e-02  -0.288  0.77407   
lat_min      9.251e-03  2.319e-02   0.399  0.69126   
lat_mean            NA         NA      NA       NA   
lat_equator  6.036e-03  4.371e-02   0.138  0.89058   
long_max    -7.107e-03  5.045e-03  -1.409  0.16358   
long_min     4.865e-03  5.636e-03   0.863  0.39109   
long_mean           NA         NA      NA       NA   
ele_max      1.357e-04  2.322e-04   0.584  0.56090   
ele_min     -8.588e-05  2.637e-04  -0.326  0.74568   
ele_mean            NA         NA      NA       NA   
habitat     -1.124e-01  1.340e-01  -0.839  0.40449   
---
Signif. codes:  0 ‘***’ 0.001 ‘**’ 0.01 ‘*’ 0.05 ‘.’ 0.1 ‘ ’ 1

Residual standard error: 1.141 on 67 degrees of freedom
Multiple R-squared:  0.347,     Adjusted R-squared:   0.23 
F-statistic: 2.967 on 12 and 67 DF,  p-value: 0.002287

> (model2 <- step(model1))
Start:  AIC=32.93
HKfreq2 ~ length + mass + migration + region + lat_max + lat_min + 
    lat_mean + lat_equator + long_max + long_min + long_mean + 
    ele_max + ele_min + ele_mean + habitat


Step:  AIC=32.93
HKfreq2 ~ length + mass + migration + region + lat_max + lat_min + 
    lat_mean + lat_equator + long_max + long_min + long_mean + 
    ele_max + ele_min + habitat


Step:  AIC=32.93
HKfreq2 ~ length + mass + migration + region + lat_max + lat_min + 
    lat_mean + lat_equator + long_max + long_min + ele_max + 
    ele_min + habitat


Step:  AIC=32.93
HKfreq2 ~ length + mass + migration + region + lat_max + lat_min + 
    lat_equator + long_max + long_min + ele_max + ele_min + habitat

              Df Sum of Sq     RSS    AIC
- region       1    0.0000  87.242 30.933
- mass         1    0.0003  87.243 30.933
- migration    1    0.0022  87.245 30.935
- lat_equator  1    0.0248  87.267 30.956
- lat_max      1    0.1082  87.351 31.032
- ele_min      1    0.1381  87.381 31.060
- lat_min      1    0.2072  87.450 31.123
- ele_max      1    0.4447  87.687 31.340
- habitat      1    0.9165  88.159 31.769
- long_min     1    0.9703  88.213 31.818
<none>                      87.242 32.933
- long_max     1    2.5836  89.826 33.268
- length       1   13.8472 101.090 42.718

Step:  AIC=30.93
HKfreq2 ~ length + mass + migration + lat_max + lat_min + lat_equator + 
    long_max + long_min + ele_max + ele_min + habitat

              Df Sum of Sq     RSS    AIC
- mass         1    0.0004  87.243 28.933
- migration    1    0.0023  87.245 28.935
- lat_equator  1    0.0249  87.267 28.956
- lat_max      1    0.1099  87.352 29.034
- ele_min      1    0.1395  87.382 29.061
- lat_min      1    0.2484  87.491 29.161
- ele_max      1    0.4450  87.687 29.340
- habitat      1    0.9191  88.161 29.771
- long_min     1    0.9778  88.220 29.825
<none>                      87.242 30.933
- long_max     1    2.6231  89.866 31.303
- length       1   13.9131 101.156 40.771

Step:  AIC=28.93
HKfreq2 ~ length + migration + lat_max + lat_min + lat_equator + 
    long_max + long_min + ele_max + ele_min + habitat

              Df Sum of Sq     RSS    AIC
- migration    1     0.002  87.245 26.936
- lat_equator  1     0.025  87.268 26.957
- lat_max      1     0.111  87.353 27.035
- ele_min      1     0.146  87.389 27.068
- lat_min      1     0.249  87.491 27.161
- ele_max      1     0.448  87.691 27.343
- habitat      1     0.947  88.190 27.798
- long_min     1     1.002  88.244 27.847
<none>                      87.243 28.933
- long_max     1     2.653  89.896 29.330
- length       1    32.422 119.665 52.213

Step:  AIC=26.94
HKfreq2 ~ length + lat_max + lat_min + lat_equator + long_max + 
    long_min + ele_max + ele_min + habitat

              Df Sum of Sq     RSS    AIC
- lat_equator  1     0.023  87.268 24.957
- lat_max      1     0.120  87.366 25.046
- ele_min      1     0.148  87.393 25.071
- lat_min      1     0.249  87.495 25.164
- ele_max      1     0.450  87.695 25.347
- habitat      1     0.993  88.238 25.841
- long_min     1     1.046  88.291 25.889
<none>                      87.245 26.936
- long_max     1     2.682  89.927 27.358
- length       1    33.825 121.070 51.148

Step:  AIC=24.96
HKfreq2 ~ length + lat_max + lat_min + long_max + long_min + 
    ele_max + ele_min + habitat

           Df Sum of Sq     RSS    AIC
- lat_max   1     0.132  87.400 23.077
- ele_min   1     0.163  87.431 23.106
- lat_min   1     0.431  87.699 23.351
- ele_max   1     0.441  87.709 23.360
- long_min  1     1.025  88.293 23.891
- habitat   1     1.108  88.376 23.966
<none>                   87.268 24.957
- long_max  1     2.667  89.935 25.365
- length    1    34.415 121.683 49.552

Step:  AIC=23.08
HKfreq2 ~ length + lat_min + long_max + long_min + ele_max + 
    ele_min + habitat

           Df Sum of Sq     RSS    AIC
- ele_min   1     0.136  87.535 21.201
- lat_min   1     0.413  87.813 21.455
- ele_max   1     0.442  87.842 21.481
- habitat   1     0.982  88.381 21.971
- long_min  1     1.732  89.132 22.648
<none>                   87.400 23.077
- long_max  1     4.334  91.734 24.950
- length    1    34.373 121.772 47.610

Step:  AIC=21.2
HKfreq2 ~ length + lat_min + long_max + long_min + ele_max + 
    habitat

           Df Sum of Sq     RSS    AIC
- ele_max   1     0.344  87.880 19.515
- lat_min   1     0.382  87.917 19.550
- habitat   1     1.027  88.562 20.134
- long_min  1     1.614  89.149 20.663
<none>                   87.535 21.201
- long_max  1     4.223  91.759 22.971
- length    1    35.102 122.638 46.177

Step:  AIC=19.52
HKfreq2 ~ length + lat_min + long_max + long_min + habitat

           Df Sum of Sq     RSS    AIC
- lat_min   1     0.335  88.214 17.819
- long_min  1     1.777  89.656 19.116
- habitat   1     1.848  89.728 19.181
<none>                   87.880 19.515
- long_max  1     4.354  92.234 21.384
- length    1    36.180 124.059 45.099

Step:  AIC=17.82
HKfreq2 ~ length + long_max + long_min + habitat

           Df Sum of Sq     RSS    AIC
- long_min  1     1.492  89.706 17.161
- habitat   1     2.217  90.431 17.805
<none>                   88.214 17.819
- long_max  1     4.019  92.234 19.384
- length    1    37.338 125.552 44.055

Step:  AIC=17.16
HKfreq2 ~ length + long_max + habitat

           Df Sum of Sq     RSS    AIC
- habitat   1     2.191  91.897 17.091
<none>                   89.706 17.161
- long_max  1     2.552  92.258 17.405
- length    1    35.862 125.568 42.065

Step:  AIC=17.09
HKfreq2 ~ length + long_max

           Df Sum of Sq     RSS    AIC
<none>                   91.897 17.091
- long_max  1     3.363  95.260 17.967
- length    1    38.246 130.142 42.928

Call:
lm(formula = HKfreq2 ~ length + long_max)

Coefficients:
(Intercept)       length     long_max  
  -9.111068     0.875284    -0.005313  

> summary(model2)

Call:
lm(formula = HKfreq2 ~ length + long_max)

Residuals:
     Min       1Q   Median       3Q      Max 
-2.88512 -0.70521  0.07831  0.72029  2.39603 

Coefficients:
             Estimate Std. Error t value Pr(>|t|)    
(Intercept) -9.111068   1.741814  -5.231 1.41e-06 ***
length       0.875284   0.154619   5.661 2.47e-07 ***
long_max    -0.005313   0.003165  -1.679   0.0973 .  
---
Signif. codes:  0 ‘***’ 0.001 ‘**’ 0.01 ‘*’ 0.05 ‘.’ 0.1 ‘ ’ 1

Residual standard error: 1.092 on 77 degrees of freedom
Multiple R-squared:  0.3122,    Adjusted R-squared:  0.2943 
F-statistic: 17.47 on 2 and 77 DF,  p-value: 5.538e-07

> 
