# Supplementary material for: Evolution of leaf warbler songs (Aves: Phylloscopidae)
Source: Ecol Evol. 2015 Jan 20;5(3):781–98. doi: 10.1002/ece3.1400 (PMC4328779; doi:10.1002/ece3.1400)
Supplement: Supplementary file 3 [file ece30005-0781-sd3.txt]

> mod <- pgls(tges ~ migration + lat_equator + ele_max + ele_min + habitat, cdata)
> print(mod)

Call:
pgls(formula = tges ~ migration + lat_equator + ele_max + ele_min + 
    habitat, data = cdata)

Coefficients:
(Intercept)    migration  lat_equator      ele_max      ele_min      habitat  
  2.4811659    0.4200757   -0.0263041    0.0001101   -0.0003612   -0.0646663  

> summary(mod)

Call:
pgls(formula = tges ~ migration + lat_equator + ele_max + ele_min + 
    habitat, data = cdata)

Residuals:
     Min       1Q   Median       3Q      Max 
-1.05252 -0.22892 -0.03137  0.21858  1.13207 

Branch length transformations:

kappa  [Fix]  : 1.000
lambda [Fix]  : 1.000
delta  [Fix]  : 1.000

Coefficients:
               Estimate  Std. Error t value  Pr(>|t|)    
(Intercept)  2.48116590  0.79946238  3.1035  0.002708 ** 
migration    0.42007570  0.13464310  3.1199  0.002579 ** 
lat_equator -0.02630415  0.00542743 -4.8465 6.741e-06 ***
ele_max      0.00011011  0.00011724  0.9392  0.350691    
ele_min     -0.00036117  0.00012845 -2.8117  0.006304 ** 
habitat     -0.06466634  0.11093190 -0.5829  0.561708    
---
Signif. codes:  0 ‘***’ 0.001 ‘**’ 0.01 ‘*’ 0.05 ‘.’ 0.1 ‘ ’ 1

Residual standard error: 0.4078 on 74 degrees of freedom
Multiple R-squared: 0.2917,     Adjusted R-squared: 0.2438 
F-statistic: 6.094 on 6 and 74 DF,  p-value: 3.181e-05 
> 
> mod <- pgls(tmax ~ mass + migration + lat_min, cdata)
> print(mod)

Call:
pgls(formula = tmax ~ mass + migration + lat_min, data = cdata)

Coefficients:
(Intercept)         mass    migration      lat_min  
  0.2400433   -0.0099682    0.0127272   -0.0004381  

> summary(mod)

Call:
pgls(formula = tmax ~ mass + migration + lat_min, data = cdata)

Residuals:
      Min        1Q    Median        3Q       Max 
-0.241706 -0.020330  0.008769  0.021270  0.239193 

Branch length transformations:

kappa  [Fix]  : 1.000
lambda [Fix]  : 1.000
delta  [Fix]  : 1.000

Coefficients:
               Estimate  Std. Error t value Pr(>|t|)  
(Intercept)  0.24004330  0.13604766  1.7644  0.08168 .
mass        -0.00996822  0.01338442 -0.7448  0.45871  
migration    0.01272722  0.01916625  0.6640  0.50867  
lat_min     -0.00043815  0.00056335 -0.7778  0.43913  
---
Signif. codes:  0 ‘***’ 0.001 ‘**’ 0.01 ‘*’ 0.05 ‘.’ 0.1 ‘ ’ 1

Residual standard error: 0.06274 on 76 degrees of freedom
Multiple R-squared: 0.01755,    Adjusted R-squared: -0.02123 
F-statistic: 0.4526 on 4 and 76 DF,  p-value: 0.7702 
> 
> mod <- pgls(tmin ~ migration + ele_min, cdata)
> print(mod)

Call:
pgls(formula = tmin ~ migration + ele_min, data = cdata)

Coefficients:
(Intercept)    migration      ele_min  
  7.369e-02    5.249e-03    1.958e-05  

> summary(mod)

Call:
pgls(formula = tmin ~ migration + ele_min, data = cdata)

Residuals:
     Min       1Q   Median       3Q      Max 
-0.23516 -0.02227  0.00096  0.01495  0.22377 

Branch length transformations:

kappa  [Fix]  : 1.000
lambda [Fix]  : 1.000
delta  [Fix]  : 1.000

Coefficients:
              Estimate Std. Error t value Pr(>|t|)
(Intercept) 7.3686e-02 9.0367e-02  0.8154   0.4174
migration   5.2492e-03 1.9511e-02  0.2690   0.7886
ele_min     1.9576e-05 1.6274e-05  1.2029   0.2327

Residual standard error: 0.06489 on 77 degrees of freedom
Multiple R-squared: 0.01917,    Adjusted R-squared: -0.006303 
F-statistic: 0.7526 on 3 and 77 DF,  p-value: 0.5242 
> 
> mod <- pgls(zel ~ length + mass + migration + lat_equator + ele_max + habitat, cdata)
> print(mod)

Call:
pgls(formula = zel ~ length + mass + migration + lat_equator + 
    ele_max + habitat, data = cdata)

Coefficients:
(Intercept)       length         mass    migration  lat_equator      ele_max  
 44.6121644   -4.6121985    3.3683164   -0.1524045    0.0190302    0.0005396  
    habitat  
 -0.7721159  

> summary(mod)

Call:
pgls(formula = zel ~ length + mass + migration + lat_equator + 
    ele_max + habitat, data = cdata)

Residuals:
     Min       1Q   Median       3Q      Max 
-19.3632  -3.7300  -0.5865   3.5853  21.5137 

Branch length transformations:

kappa  [Fix]  : 1.000
lambda [Fix]  : 1.000
delta  [Fix]  : 1.000

Coefficients:
               Estimate  Std. Error t value Pr(>|t|)  
(Intercept) 44.61216444 41.38658141  1.0779  0.28461  
length      -4.61219849  3.73046361 -1.2364  0.22029  
mass         3.36831638  1.80522731  1.8659  0.06608 .
migration   -0.15240451  2.53617504 -0.0601  0.95225  
lat_equator  0.01903016  0.10091202  0.1886  0.85094  
ele_max      0.00053964  0.00181651  0.2971  0.76725  
habitat     -0.77211589  2.06100703 -0.3746  0.70902  
---
Signif. codes:  0 ‘***’ 0.001 ‘**’ 0.01 ‘*’ 0.05 ‘.’ 0.1 ‘ ’ 1

Residual standard error: 7.665 on 73 degrees of freedom
Multiple R-squared: 0.05302,    Adjusted R-squared: -0.02482 
F-statistic: 0.6812 on 7 and 73 DF,  p-value: 0.6874 
> 
> mod <- pgls(zeltges ~ length + mass + lat_equator, cdata)
> print(mod)

Call:
pgls(formula = zeltges ~ length + mass + lat_equator, data = cdata)

Coefficients:
(Intercept)       length         mass  lat_equator  
  28.731340    -3.022920     1.845410    -0.005463  

> summary(mod)

Call:
pgls(formula = zeltges ~ length + mass + lat_equator, data = cdata)

Residuals:
    Min      1Q  Median      3Q     Max 
-7.9505 -1.2223 -0.1219  1.3286  7.3432 

Branch length transformations:

kappa  [Fix]  : 1.000
lambda [Fix]  : 1.000
delta  [Fix]  : 1.000

Coefficients:
              Estimate Std. Error t value Pr(>|t|)   
(Intercept) 28.7313397 13.2867568  2.1624 0.033733 * 
length      -3.0229205  1.2755678 -2.3699 0.020333 * 
mass         1.8454095  0.6206630  2.9733 0.003946 **
lat_equator -0.0054627  0.0313001 -0.1745 0.861915   
---
Signif. codes:  0 ‘***’ 0.001 ‘**’ 0.01 ‘*’ 0.05 ‘.’ 0.1 ‘ ’ 1

Residual standard error: 2.641 on 76 degrees of freedom
Multiple R-squared:  0.12,      Adjusted R-squared: 0.08526 
F-statistic: 3.454 on 4 and 76 DF,  p-value: 0.01198 
> 
> mod <- pgls(zeltype ~ migration + long_max + ele_max + ele_min, cdata)
> print(mod)

Call:
pgls(formula = zeltype ~ migration + long_max + ele_max + ele_min, 
    data = cdata)

Coefficients:
(Intercept)    migration     long_max      ele_max      ele_min  
 -0.3375466   -0.0260118    0.0320060    0.0005737   -0.0013270  

> summary(mod)

Call:
pgls(formula = zeltype ~ migration + long_max + ele_max + ele_min, 
    data = cdata)

Residuals:
    Min      1Q  Median      3Q     Max 
-5.3782 -0.4597  0.0762  0.6621  3.3368 

Branch length transformations:

kappa  [Fix]  : 1.000
lambda [Fix]  : 1.000
delta  [Fix]  : 1.000

Coefficients:
               Estimate  Std. Error t value  Pr(>|t|)    
(Intercept) -0.33754656  2.04925128 -0.1647  0.869610    
migration   -0.02601183  0.41871768 -0.0621  0.950630    
long_max     0.03200601  0.00737166  4.3418 4.362e-05 ***
ele_max      0.00057369  0.00037830  1.5165  0.133595    
ele_min     -0.00132700  0.00041512 -3.1967  0.002036 ** 
---
Signif. codes:  0 ‘***’ 0.001 ‘**’ 0.01 ‘*’ 0.05 ‘.’ 0.1 ‘ ’ 1

Residual standard error: 1.333 on 75 degrees of freedom
Multiple R-squared: 0.3316,     Adjusted R-squared: 0.2959 
F-statistic: 9.302 on 5 and 75 DF,  p-value: 6.342e-07 
> 
> mod <- pgls(fmax ~ length + mass + region + lat_min, cdata)
> print(mod)

Call:
pgls(formula = fmax ~ length + mass + region + lat_min, data = cdata)

Coefficients:
(Intercept)       length         mass       region      lat_min  
   13.77475     -0.20356     -0.34967     -0.51407     -0.01411  

> summary(mod)

Call:
pgls(formula = fmax ~ length + mass + region + lat_min, data = cdata)

Residuals:
     Min       1Q   Median       3Q      Max 
-1.23291 -0.16335  0.08022  0.38345  1.67995 

Branch length transformations:

kappa  [Fix]  : 1.000
lambda [Fix]  : 1.000
delta  [Fix]  : 1.000

Coefficients:
              Estimate Std. Error t value  Pr(>|t|)    
(Intercept) 13.7747544  2.5978531  5.3024 1.113e-06 ***
length      -0.2035553  0.2477220 -0.8217  0.413847    
mass        -0.3496715  0.1256402 -2.7831  0.006809 ** 
region      -0.5140731  0.2012856 -2.5539  0.012680 *  
lat_min     -0.0141063  0.0045668 -3.0888  0.002817 ** 
---
Signif. codes:  0 ‘***’ 0.001 ‘**’ 0.01 ‘*’ 0.05 ‘.’ 0.1 ‘ ’ 1

Residual standard error: 0.5096 on 75 degrees of freedom
Multiple R-squared: 0.237,      Adjusted R-squared: 0.1963 
F-statistic: 5.823 on 5 and 75 DF,  p-value: 0.0001348 
> 
> mod <- pgls(fmin ~ length + region + lat_min + habitat, cdata)
> print(mod)

Call:
pgls(formula = fmin ~ length + region + lat_min + habitat, data = cdata)

Coefficients:
(Intercept)       length       region      lat_min      habitat  
    9.93758     -0.46669     -0.31111     -0.02893     -0.08638  

> summary(mod)

Call:
pgls(formula = fmin ~ length + region + lat_min + habitat, data = cdata)

Residuals:
     Min       1Q   Median       3Q      Max 
-1.02663 -0.16069 -0.00829  0.22960  0.90969 

Branch length transformations:

kappa  [Fix]  : 1.000
lambda [Fix]  : 1.000
delta  [Fix]  : 1.000

Coefficients:
              Estimate Std. Error t value  Pr(>|t|)    
(Intercept)  9.9375788  1.9492382  5.0982 2.493e-06 ***
length      -0.4666892  0.1632722 -2.8584   0.00551 ** 
region      -0.3111109  0.1403472 -2.2167   0.02967 *  
lat_min     -0.0289332  0.0033165 -8.7241 4.987e-13 ***
habitat     -0.0863768  0.0980823 -0.8807   0.38132    
---
Signif. codes:  0 ‘***’ 0.001 ‘**’ 0.01 ‘*’ 0.05 ‘.’ 0.1 ‘ ’ 1

Residual standard error: 0.372 on 75 degrees of freedom
Multiple R-squared: 0.542,      Adjusted R-squared: 0.5175 
F-statistic: 22.19 on 5 and 75 DF,  p-value: 1.405e-13 
> 
> mod <- pgls(fmean ~ length, cdata)
> print(mod)

Call:
pgls(formula = fmean ~ length, data = cdata)

Coefficients:
(Intercept)       length  
    11.0306      -0.5186  

> summary(mod)

Call:
pgls(formula = fmean ~ length, data = cdata)

Residuals:
     Min       1Q   Median       3Q      Max 
-2.70740 -0.14970  0.03027  0.25917  0.99292 

Branch length transformations:

kappa  [Fix]  : 1.000
lambda [Fix]  : 1.000
delta  [Fix]  : 1.000

Coefficients:
            Estimate Std. Error t value  Pr(>|t|)    
(Intercept) 11.03060    2.33229  4.7295 9.833e-06 ***
length      -0.51857    0.20354 -2.5478   0.01281 *  
---
Signif. codes:  0 ‘***’ 0.001 ‘**’ 0.01 ‘*’ 0.05 ‘.’ 0.1 ‘ ’ 1

Residual standard error: 0.4655 on 78 degrees of freedom
Multiple R-squared: 0.07683,    Adjusted R-squared: 0.06499 
F-statistic: 6.491 on 2 and 78 DF,  p-value: 0.002468 
> 
> mod <- pgls(df ~ mass + region + lat_min, cdata)
> print(mod)

Call:
pgls(formula = df ~ mass + region + lat_min, data = cdata)

Coefficients:
(Intercept)         mass       region      lat_min  
    4.11883     -0.17229      0.06413      0.05624  

> summary(mod)

Call:
pgls(formula = df ~ mass + region + lat_min, data = cdata)

Residuals:
     Min       1Q   Median       3Q      Max 
-1.77937 -0.22009  0.05729  0.31512  1.45153 

Branch length transformations:

kappa  [Fix]  : 1.000
lambda [Fix]  : 1.000
delta  [Fix]  : 1.000

Coefficients:
              Estimate Std. Error t value  Pr(>|t|)    
(Intercept)  4.1188251  1.3390924  3.0758  0.002917 ** 
mass        -0.1722899  0.1202108 -1.4332  0.155893    
region       0.0641331  0.2127398  0.3015  0.763885    
lat_min      0.0562385  0.0048238 11.6586 < 2.2e-16 ***
---
Signif. codes:  0 ‘***’ 0.001 ‘**’ 0.01 ‘*’ 0.05 ‘.’ 0.1 ‘ ’ 1

Residual standard error: 0.5405 on 76 degrees of freedom
Multiple R-squared: 0.6504,     Adjusted R-squared: 0.6366 
F-statistic: 47.13 on 4 and 76 DF,  p-value: < 2.2e-16 
> 
> mod <- pgls(dfmax ~ region + lat_min + long_max + ele_max, cdata)
> print(mod)

Call:
pgls(formula = dfmax ~ region + lat_min + long_max + ele_max, 
    data = cdata)

Coefficients:
(Intercept)       region      lat_min     long_max      ele_max  
  3.811e+00   -1.446e-01    1.545e-02   -2.513e-03    2.636e-05  

> summary(mod)

Call:
pgls(formula = dfmax ~ region + lat_min + long_max + ele_max, 
    data = cdata)

Residuals:
     Min       1Q   Median       3Q      Max 
-1.35834 -0.25998  0.05136  0.34402  1.00275 

Branch length transformations:

kappa  [Fix]  : 1.000
lambda [Fix]  : 1.000
delta  [Fix]  : 1.000

Coefficients:
               Estimate  Std. Error t value  Pr(>|t|)    
(Intercept)  3.8114e+00  7.7208e-01  4.9365 4.679e-06 ***
region      -1.4458e-01  1.7234e-01 -0.8389 0.4041868    
lat_min      1.5448e-02  4.1301e-03  3.7402 0.0003573 ***
long_max    -2.5127e-03  2.4269e-03 -1.0354 0.3038238    
ele_max      2.6358e-05  1.0475e-04  0.2516 0.8020096    
---
Signif. codes:  0 ‘***’ 0.001 ‘**’ 0.01 ‘*’ 0.05 ‘.’ 0.1 ‘ ’ 1

Residual standard error: 0.4528 on 75 degrees of freedom
Multiple R-squared: 0.2011,     Adjusted R-squared: 0.1585 
F-statistic: 4.719 on 5 and 75 DF,  p-value: 0.0008409 
> 
> mod <- pgls(dfmin ~ lat_max + long_max + ele_min, cdata)
> print(mod)

Call:
pgls(formula = dfmin ~ lat_max + long_max + ele_min, data = cdata)

Coefficients:
(Intercept)      lat_max     long_max      ele_min  
  2.2035484    0.0178612   -0.0100214    0.0001207  

> summary(mod)

Call:
pgls(formula = dfmin ~ lat_max + long_max + ele_min, data = cdata)

Residuals:
    Min      1Q  Median      3Q     Max 
-0.7781 -0.2727 -0.0404  0.2058  1.2442 

Branch length transformations:

kappa  [Fix]  : 1.000
lambda [Fix]  : 1.000
delta  [Fix]  : 1.000

Coefficients:
               Estimate  Std. Error t value  Pr(>|t|)    
(Intercept)  2.20354836  0.60507491  3.6418 0.0004921 ***
lat_max      0.01786118  0.00495391  3.6055 0.0005546 ***
long_max    -0.01002136  0.00212580 -4.7142 1.077e-05 ***
ele_min      0.00012066  0.00010381  1.1622 0.2487727    
---
Signif. codes:  0 ‘***’ 0.001 ‘**’ 0.01 ‘*’ 0.05 ‘.’ 0.1 ‘ ’ 1

Residual standard error: 0.3988 on 76 degrees of freedom
Multiple R-squared: 0.2871,     Adjusted R-squared: 0.259 
F-statistic:  10.2 on 4 and 76 DF,  p-value: 1.15e-06 
> 
> mod <- pgls(fmodend ~ mass + long_max + long_min, cdata)
> print(mod)

Call:
pgls(formula = fmodend ~ mass + long_max + long_min, data = cdata)

Coefficients:
(Intercept)         mass     long_max     long_min  
   0.183984     0.048603    -0.009418     0.002788  

> summary(mod)

Call:
pgls(formula = fmodend ~ mass + long_max + long_min, data = cdata)

Residuals:
    Min      1Q  Median      3Q     Max 
-1.1565 -0.2667 -0.0467  0.2249  4.4244 

Branch length transformations:

kappa  [Fix]  : 1.000
lambda [Fix]  : 1.000
delta  [Fix]  : 1.000

Coefficients:
              Estimate Std. Error t value Pr(>|t|)  
(Intercept)  0.1839843  1.5445067  0.1191  0.90549  
mass         0.0486030  0.1504491  0.3231  0.74754  
long_max    -0.0094180  0.0041429 -2.2733  0.02583 *
long_min     0.0027876  0.0051146  0.5450  0.58732  
---
Signif. codes:  0 ‘***’ 0.001 ‘**’ 0.01 ‘*’ 0.05 ‘.’ 0.1 ‘ ’ 1

Residual standard error: 0.6973 on 76 degrees of freedom
Multiple R-squared: 0.0679,     Adjusted R-squared: 0.03111 
F-statistic: 1.846 on 4 and 76 DF,  p-value: 0.1288 
> 
> mod <- pgls(complexity1 ~ length + lat_max + long_max + ele_min, cdata)
> print(mod)

Call:
pgls(formula = complexity1 ~ length + lat_max + long_max + ele_min, 
    data = cdata)

Coefficients:
(Intercept)       length      lat_max     long_max      ele_min  
  4.0306109   -0.1225520   -0.0318033    0.0111538   -0.0002862  

> summary(mod)

Call:
pgls(formula = complexity1 ~ length + lat_max + long_max + ele_min, 
    data = cdata)

Residuals:
     Min       1Q   Median       3Q      Max 
-2.39887 -0.21746  0.02065  0.38105  1.04363 

Branch length transformations:

kappa  [Fix]  : 1.000
lambda [Fix]  : 1.000
delta  [Fix]  : 1.000

Coefficients:
               Estimate  Std. Error t value  Pr(>|t|)    
(Intercept)  4.03061090  2.90584776  1.3871 0.1695292    
length      -0.12255203  0.24297229 -0.5044 0.6154682    
lat_max     -0.03180328  0.00665952 -4.7756 8.674e-06 ***
long_max     0.01115382  0.00283041  3.9407 0.0001807 ***
ele_min     -0.00028619  0.00014426 -1.9839 0.0509299 .  
---
Signif. codes:  0 ‘***’ 0.001 ‘**’ 0.01 ‘*’ 0.05 ‘.’ 0.1 ‘ ’ 1

Residual standard error: 0.5306 on 75 degrees of freedom
Multiple R-squared: 0.3123,     Adjusted R-squared: 0.2757 
F-statistic: 8.517 on 5 and 75 DF,  p-value: 2.011e-06 
> 
> mod <- pgls(complexity2 ~ lat_equator, cdata)
> print(mod)

Call:
pgls(formula = complexity2 ~ lat_equator, data = cdata)

Coefficients:
(Intercept)  lat_equator  
   0.471636    -0.004991  

> summary(mod)

Call:
pgls(formula = complexity2 ~ lat_equator, data = cdata)

Residuals:
     Min       1Q   Median       3Q      Max 
-0.28468 -0.04682 -0.00101  0.07507  0.19608 

Branch length transformations:

kappa  [Fix]  : 1.000
lambda [Fix]  : 1.000
delta  [Fix]  : 1.000

Coefficients:
              Estimate Std. Error t value  Pr(>|t|)    
(Intercept)  0.4716357  0.1355294  3.4800 0.0008241 ***
lat_equator -0.0049907  0.0011936 -4.1812  7.52e-05 ***
---
Signif. codes:  0 ‘***’ 0.001 ‘**’ 0.01 ‘*’ 0.05 ‘.’ 0.1 ‘ ’ 1

Residual standard error: 0.1008 on 78 degrees of freedom
Multiple R-squared: 0.1831,     Adjusted R-squared: 0.1726 
F-statistic: 17.48 on 2 and 78 DF,  p-value: 5.331e-07 
> 
> mod <- pgls(complexity3 ~ length + mass + region + habitat, cdata)
> print(mod)

Call:
pgls(formula = complexity3 ~ length + mass + region + habitat, 
    data = cdata)

Coefficients:
(Intercept)       length         mass       region      habitat  
  0.5504310   -0.0507781    0.0400102   -0.0009001    0.0016388  

> summary(mod)

Call:
pgls(formula = complexity3 ~ length + mass + region + habitat, 
    data = cdata)

Residuals:
     Min       1Q   Median       3Q      Max 
-0.18202 -0.02991  0.00817  0.03861  0.13687 

Branch length transformations:

kappa  [Fix]  : 1.000
lambda [Fix]  : 1.000
delta  [Fix]  : 1.000

Coefficients:
               Estimate  Std. Error t value Pr(>|t|)  
(Intercept)  0.55043102  0.32587001  1.6891  0.09535 .
length      -0.05077807  0.03012364 -1.6857  0.09602 .
mass         0.04001023  0.01524925  2.6238  0.01053 *
region      -0.00090009  0.02434272 -0.0370  0.97060  
habitat      0.00163875  0.01639266  0.1000  0.92064  
---
Signif. codes:  0 ‘***’ 0.001 ‘**’ 0.01 ‘*’ 0.05 ‘.’ 0.1 ‘ ’ 1

Residual standard error: 0.06218 on 75 degrees of freedom
Multiple R-squared: 0.09549,    Adjusted R-squared: 0.04725 
F-statistic: 1.979 on 5 and 75 DF,  p-value: 0.09142 
> 
> mod <- pgls(HKstim1 ~ mass + migration + lat_min + ele_min, cdata)
> print(mod)

Call:
pgls(formula = HKstim1 ~ mass + migration + lat_min + ele_min, 
    data = cdata)

Coefficients:
(Intercept)         mass    migration      lat_min      ele_min  
 -0.1637710    0.1362300    0.1785469   -0.0260110   -0.0003681  

> summary(mod)

Call:
pgls(formula = HKstim1 ~ mass + migration + lat_min + ele_min, 
    data = cdata)

Residuals:
     Min       1Q   Median       3Q      Max 
-1.99921 -0.21102 -0.02508  0.31614  1.88050 

Branch length transformations:

kappa  [Fix]  : 1.000
lambda [Fix]  : 1.000
delta  [Fix]  : 1.000

Coefficients:
               Estimate  Std. Error t value  Pr(>|t|)    
(Intercept) -0.16377102  1.38951927 -0.1179   0.90649    
mass         0.13623005  0.13279215  1.0259   0.30824    
migration    0.17854693  0.18329368  0.9741   0.33314    
lat_min     -0.02601098  0.00541755 -4.8012 7.866e-06 ***
ele_min     -0.00036811  0.00015675 -2.3483   0.02149 *  
---
Signif. codes:  0 ‘***’ 0.001 ‘**’ 0.01 ‘*’ 0.05 ‘.’ 0.1 ‘ ’ 1

Residual standard error: 0.6 on 75 degrees of freedom
Multiple R-squared: 0.2876,     Adjusted R-squared: 0.2496 
F-statistic:  7.57 on 5 and 75 DF,  p-value: 8.432e-06 
> 
> mod <- pgls(HKstim2 ~ length + migration + lat_equator + ele_max + habitat, cdata)
> print(mod)

Call:
pgls(formula = HKstim2 ~ length + migration + lat_equator + ele_max + 
    habitat, data = cdata)

Coefficients:
(Intercept)       length    migration  lat_equator      ele_max      habitat  
 -6.039e+00    3.962e-01   -9.974e-01    5.636e-02    8.879e-05    2.285e-01  

> summary(mod)

Call:
pgls(formula = HKstim2 ~ length + migration + lat_equator + ele_max + 
    habitat, data = cdata)

Residuals:
     Min       1Q   Median       3Q      Max 
-1.39752 -0.51002  0.05502  0.37630  2.11174 

Branch length transformations:

kappa  [Fix]  : 1.000
lambda [Fix]  : 1.000
delta  [Fix]  : 1.000

Coefficients:
               Estimate  Std. Error t value  Pr(>|t|)    
(Intercept) -6.0388e+00  3.8420e+00 -1.5718    0.1203    
length       3.9623e-01  3.1477e-01  1.2588    0.2121    
migration   -9.9743e-01  2.3576e-01 -4.2307 6.593e-05 ***
lat_equator  5.6365e-02  9.4000e-03  5.9963 6.825e-08 ***
ele_max      8.8786e-05  1.6920e-04  0.5247    0.6013    
habitat      2.2846e-01  1.9198e-01  1.1900    0.2378    
---
Signif. codes:  0 ‘***’ 0.001 ‘**’ 0.01 ‘*’ 0.05 ‘.’ 0.1 ‘ ’ 1

Residual standard error: 0.714 on 74 degrees of freedom
Multiple R-squared: 0.368,      Adjusted R-squared: 0.3253 
F-statistic: 8.618 on 6 and 74 DF,  p-value: 4.129e-07 
> 
> mod <- pgls(HKzeit1 ~ migration + lat_min + ele_max + ele_min, cdata)
> print(mod)

Call:
pgls(formula = HKzeit1 ~ migration + lat_min + ele_max + ele_min, 
    data = cdata)

Coefficients:
(Intercept)    migration      lat_min      ele_max      ele_min  
  0.1775704    0.1098316   -0.0131614    0.0002033   -0.0004254  

> summary(mod)

Call:
pgls(formula = HKzeit1 ~ migration + lat_min + ele_max + ele_min, 
    data = cdata)

Residuals:
    Min      1Q  Median      3Q     Max 
-1.7185 -0.2428 -0.0208  0.2505  1.7258 

Branch length transformations:

kappa  [Fix]  : 1.000
lambda [Fix]  : 1.000
delta  [Fix]  : 1.000

Coefficients:
               Estimate  Std. Error t value Pr(>|t|)   
(Intercept)  0.17757044  0.79181215  0.2243 0.823166   
migration    0.10983160  0.16151044  0.6800 0.498581   
lat_min     -0.01316139  0.00475149 -2.7699 0.007063 **
ele_max      0.00020331  0.00014812  1.3726 0.173974   
ele_min     -0.00042545  0.00016192 -2.6275 0.010425 * 
---
Signif. codes:  0 ‘***’ 0.001 ‘**’ 0.01 ‘*’ 0.05 ‘.’ 0.1 ‘ ’ 1

Residual standard error: 0.5273 on 75 degrees of freedom
Multiple R-squared: 0.1573,     Adjusted R-squared: 0.1123 
F-statistic: 3.499 on 5 and 75 DF,  p-value: 0.006758 
> 
> mod <- pgls(HKzeit2 ~ length + migration + lat_equator + ele_max + habitat, cdata)
> print(mod)

Call:
pgls(formula = HKzeit2 ~ length + migration + lat_equator + ele_max + 
    habitat, data = cdata)

Coefficients:
(Intercept)       length    migration  lat_equator      ele_max      habitat  
  7.520e-01   -1.400e-01   -4.040e-01    2.155e-02    4.618e-05    1.439e-01  

> summary(mod)

Call:
pgls(formula = HKzeit2 ~ length + migration + lat_equator + ele_max + 
    habitat, data = cdata)

Residuals:
     Min       1Q   Median       3Q      Max 
-1.09144 -0.29773 -0.00391  0.30806  1.05727 

Branch length transformations:

kappa  [Fix]  : 1.000
lambda [Fix]  : 1.000
delta  [Fix]  : 1.000

Coefficients:
               Estimate  Std. Error t value Pr(>|t|)   
(Intercept)  7.5198e-01  2.6342e+00  0.2855 0.776083   
length      -1.3999e-01  2.1581e-01 -0.6487 0.518546   
migration   -4.0403e-01  1.6164e-01 -2.4996 0.014652 * 
lat_equator  2.1546e-02  6.4448e-03  3.3431 0.001302 **
ele_max      4.6178e-05  1.1601e-04  0.3981 0.691736   
habitat      1.4393e-01  1.3163e-01  1.0935 0.277726   
---
Signif. codes:  0 ‘***’ 0.001 ‘**’ 0.01 ‘*’ 0.05 ‘.’ 0.1 ‘ ’ 1

Residual standard error: 0.4895 on 74 degrees of freedom
Multiple R-squared: 0.1585,     Adjusted R-squared: 0.1017 
F-statistic: 2.789 on 6 and 74 DF,  p-value: 0.01683 
> 
> mod <- pgls(HKfreq1 ~ mass + lat_min + long_max + ele_min, cdata)
> print(mod)

Call:
pgls(formula = HKfreq1 ~ mass + lat_min + long_max + ele_min, 
    data = cdata)

Coefficients:
(Intercept)         mass      lat_min     long_max      ele_min  
  1.487e+00   -1.922e-01    1.602e-02   -4.730e-03    6.213e-05  

> summary(mod)

Call:
pgls(formula = HKfreq1 ~ mass + lat_min + long_max + ele_min, 
    data = cdata)

Residuals:
     Min       1Q   Median       3Q      Max 
-1.67144 -0.27922  0.04722  0.34680  1.36020 

Branch length transformations:

kappa  [Fix]  : 1.000
lambda [Fix]  : 1.000
delta  [Fix]  : 1.000

Coefficients:
               Estimate  Std. Error t value Pr(>|t|)   
(Intercept)  1.4871e+00  1.4521e+00  1.0241 0.309090   
mass        -1.9222e-01  1.3589e-01 -1.4145 0.161348   
lat_min      1.6017e-02  5.5998e-03  2.8603 0.005479 **
long_max    -4.7296e-03  3.3048e-03 -1.4311 0.156549   
ele_min      6.2129e-05  1.6166e-04  0.3843 0.701836   
---
Signif. codes:  0 ‘***’ 0.001 ‘**’ 0.01 ‘*’ 0.05 ‘.’ 0.1 ‘ ’ 1

Residual standard error: 0.6146 on 75 degrees of freedom
Multiple R-squared: 0.1749,     Adjusted R-squared: 0.1309 
F-statistic: 3.975 on 5 and 75 DF,  p-value: 0.00298 
> 
> mod <- pgls(HKfreq2 ~ length + long_max, cdata)
> print(mod)

Call:
pgls(formula = HKfreq2 ~ length + long_max, data = cdata)

Coefficients:
(Intercept)       length     long_max  
  -4.394928     0.482401    -0.009561  

> summary(mod)

Call:
pgls(formula = HKfreq2 ~ length + long_max, data = cdata)

Residuals:
    Min      1Q  Median      3Q     Max 
-1.6503 -0.4057 -0.0468  0.1973  5.9220 

Branch length transformations:

kappa  [Fix]  : 1.000
lambda [Fix]  : 1.000
delta  [Fix]  : 1.000

Coefficients:
              Estimate Std. Error t value Pr(>|t|)  
(Intercept) -4.3949281  4.5318453 -0.9698  0.33519  
length       0.4824007  0.3920133  1.2306  0.22223  
long_max    -0.0095612  0.0046699 -2.0474  0.04403 *
---
Signif. codes:  0 ‘***’ 0.001 ‘**’ 0.01 ‘*’ 0.05 ‘.’ 0.1 ‘ ’ 1

Residual standard error: 0.8962 on 77 degrees of freedom
Multiple R-squared: 0.07085,    Adjusted R-squared: 0.04671 
F-statistic: 2.936 on 3 and 77 DF,  p-value: 0.03857 
